# Supplementary material for: Image-based high-throughput phenotyping enables genetic analyses of pod morphological traits in mungbean (Vigna radiata (L.) R. Wilczek)
Source: G3 (Bethesda). 2026 Apr 28;16(6):jkag106. doi: 10.1093/g3journal/jkag106 (PMC13233092; doi:10.1093/g3journal/jkag106)
Supplement: jkag106_Supplementary_Data [file jkag106_supplementary_data.zip]

Archive with 10 entries (10 files):
- Supplemental_Figure_1_G3-2026-406606.png
- Supplemental_Figure_2_G3-2026-406606.png
- Supplemental_Figure_Legends_G3-2026-406606.docx
- Supplemental_Table_1_G3-2026-406606.csv
- Supplemental_Table_2_G3-2026-406606.csv
- Supplemental_Table_3_G3-2026-406606.csv
- Supplemental_Table_4_G3-2026-406606.csv
- Supplemental_Table_5_G3-2026-406606.csv
- Supplemental_Table_6_G3-2026-406606.csv
- Supplemental_Table_7_G3-2026-406606.csv
