# Supplementary material for: Image-based high-throughput phenotyping enables genetic analyses of pod morphological traits in mungbean (Vigna radiata (L.) R. Wilczek)
Source: G3 (Bethesda). 2026 Apr 28;16(6):jkag106. doi: 10.1093/g3journal/jkag106 (PMC13233092; doi:10.1093/g3journal/jkag106)
Supplement: jkag106_Supplementary_Data [file jkag106_supplementary_data.zip › Supplemental_Table_1_G3-2026-406606.csv]

env	block	line	Pod_curvature_image	Pod_curvature_manual	pod_length_image	pod_length_manual	podwidth_mm	seed_per_pod_image	seed_per_pod_manual
aea22	1	AVMU0001
aea22	1	AVMU0201
aea22	1	AVMU8501	0.083		9.752	7.9	4.86	11.75	11.3
aea22	1	AVMU9701
aea22	1	Berken	0.065789474		8.542	8.25	4.33	12	11.9
aea22	1	CommChk1		2	8.016	8.65	3.69
aea22	1	CommChk2		2	11.694	12.15	4.34
aea22	1	Lincon
aea22	1	OK2000	0.0565	2	9.338	10.87	4.17
aea22	1	PI163110				7.25
aea22	1	PI164726	0.0435	2	8.9	9.11	3.655	13.15	13.2
aea22	1	PI164770	0.046	2	7.402	7.2	3.58	12.7	12.4
aea22	1	PI167295	0.0385	2	7.336	7.2	3.68	11.9	11.6
aea22	1	PI179703	0.051	2	7.358	7.94	3.96	12.2	12
aea22	1	PI183458	0.0515	2	8.158	9.55	3.84	12.7	11.8
aea22	1	PI183936	0.0445	2	7.208	7.95	3.43	13.35	12.7
aea22	1	PI199355	0.0585	2	8.408	8.25	3.5	13.3	13.3
aea22	1	PI201869	0.1015	3	12.238	14.67	4.48	13.1	10.9
aea22	1	PI201874	0.103	2	9.96	10.3	3.75	15.15	14.5
aea22	1	PI213012	0.0575	2	8.424	8.25	3.92	12.3	11.6
aea22	1	PI254557	0.054	2	7.146	6.5	3.66	11.6	9.2
aea22	1	PI264686	0.0925	2	9.29	9.2	4.66	12.7	12.5
aea22	1	PI271401	0.046	2	9.272	9.4	4.95	12	11.2
aea22	1	PI271403	0.046	2	8.346	8.65	3.68	12.85	13
aea22	1	PI305413	0.049	2	7.708	8.96	3.82	11.85	11.3
aea22	1	PI346313	0.04	2	7.128	7.81	3.27	13.75	12.5
aea22	1	PI346315	0.0775	3	11.126	10.6	4.24	13.75	14.5
aea22	1	PI362307				7.55
aea22	1	PI362309	0.0525	2	8.058	7.5	3.83	11.1	10.8
aea22	1	PI362310	0.0395	2	9.046	7.3	3.99	12.1	12.6
aea22	1	PI362311	0.0425	2	8.036	7.05	4.1	12.6	12.4
aea22	1	PI362316	0.0465	2	7.218	7.6	3.59	12.1	12.2
aea22	1	PI362322	0.054	2	8.622	8.1	4.01	12.6	12.7
aea22	1	PI362324	0.041	2	8.4	8.25	3.88	12.25	12.9
aea22	1	PI362326	0.046	2	8.18	8.9	3.95	12.7	12.9
aea22	1	PI362327	0.052	1	8.382	8.8	3.91	13.5	13.1
aea22	1	PI363147	0.0375	2	7.536	7.1	3.53	12.3	12.4
aea22	1	PI363149	0.0385	1	8.004	8.8	3.69	12.45	10.9
aea22	1	PI363152	0.044	2	6.404	6.15	3.32	11.7	10.4
aea22	1	PI363153	0.039	2	7.914	9	3.56	9.9	9.8
aea22	1	PI363190	0.053	2	7.85	8	3.96	11.95	10.9
aea22	1	PI363204	0.072	2	11.444	11.36	4.1	15.7	16.4
aea22	1	PI363222	0.0455	2	6.916	6.1	3.38	12.55	12.9
aea22	1	PI363231	0.045	2	6.916	8.59	3.67	11.9	12
aea22	1	PI363271	0.0375	2	7.858	6.6	3.52	11.7	11.6
aea22	1	PI363272	0.0545	2	7.804	7.1	3.64	11.7	11.8
aea22	1	PI363301	0.0615	2	7.104	8.1	3.56	11.6	9.8
aea22	1	PI363302	0.08	2	8.004	7.8	3.6	11.7	11
aea22	1	PI363315	0.041	2	7.176	10.25	3.76	13	13.5
aea22	1	PI363324	0.036	2	7.88	8.15	4.02	11.95	11.5
aea22	1	PI363326	0.0395	2	6.252	6.85	2.75	10.7	10
aea22	1	PI363330	0.0485	2	7.994	7.7	3.59	12.9	12.2
aea22	1	PI363332	0.04	2	7.192	7.75	3.68	12.6	11.9
aea22	1	PI363333	0.041	2	7.542	8.02	3.95	12.2	11.4
aea22	1	PI363334	0.0715	2	8.198	8.15	3.82	12.4	12.2
aea22	1	PI363341	0.0525	2	6.726	7.15	3.39	11.55	11.7
aea22	1	PI363346	0.035	2	6.52	12.8	3.21	10.9	9.9
aea22	1	PI363354	0.0305	1	7.36	6.6	3.39	11.35	11
aea22	1	PI363358	0.0565	2	9.266	9.15	4.27	11.3	10.8
aea22	1	PI363359	0.041	2	8.072	7.9	4.12	11.9	11.6
aea22	1	PI363360	0.056	2	9.422	8.86	4.89	12.4	11.5
aea22	1	PI363362	0.1195	3	12.016	11.1	4.72	12.9	12.4
aea22	1	PI363374	0.0415	2	6.486		3.07	11.9	10.8
aea22	1	PI363377	0.0335	1	7.532	7.1	3.67	12.7	12.4
aea22	1	PI363380	0.0585	2	7.522	7.7	3.61	12.4	11.3
aea22	1	PI363381	0.061	2	10.384	10.61	4.93	12.1	12.3
aea22	1	PI363391	0.0405	2	7.022	8	2.92	12.55	12.4
aea22	1	PI363407	0.0595	2	7.964	7.65	3.73	12.1	11.6
aea22	1	PI363416	0.054	2	9.142	9.18	4.45	12.95	13
aea22	1	PI363419	0.072	2	8.598	10.8	3.69	11.1	9.9
aea22	1	PI363459	0.045	2	8.08	9.26	3.73	12.2	11.4
aea22	1	PI363474	0.033	1	7.934	8.3	3.89	11.9	10.8
aea22	1	PI363475	0.0345	2	7.014	6	3.17	11.75	11.4
aea22	1	PI363484	0.0365	1	7.728	6.1	4.09	13.45	13.3
aea22	1	PI363485	0.036	2	7.542	8.44	3.86	12.7	12.1
aea22	1	PI363493	0.0295	1	8.014	7.9	3.63	13.3	13.4
aea22	1	PI363494	0.0605	2	7.004	7.5	3.58	12.7	12.7
aea22	1	PI363506	0.0395	2	6.75	6.7	3.71	11.2	10.9
aea22	1	PI363514	0.062	2	8.394	8.15	4.22	11.1	10.2
aea22	1	PI363516	0.038	2	7.598	6.7	3.85	12.45	12.5
aea22	1	PI363517	0.041	2	7.92	7.15	4.36	11.45	10.7
aea22	1	PI363523	0.058	2	9.088	9	4.31	11	11.5
aea22	1	PI363565	0.038	2	6.908	7.37	3.2	11.2	11
aea22	1	PI363566	0.03	2	6.754	6.5	3.22	10.85	11.1
aea22	1	PI363585	0.0195	1	6.38	5.05	3.38	11.55	11.8
aea22	1	PI363591	0.054	2	7.374	6.7	3.49	11.25	10.5
aea22	1	PI363592	0.06	2	7.25	7.15	3.27	12.65	12.3
aea22	1	PI363595	0.071	3	8.5	9.2	3.58	12	12
aea22	1	PI363596	0.0905	3	8.106	9.1	3.47	13	13.5
aea22	1	PI363597	0.043	2	6.56	6	3.17	11.1	10
aea22	1	PI363600	0.04	2	7.612	7.5	3.74	12.15	11.3
aea22	1	PI363604	0.0845	3	10.212	7.65	3.84	12.85	12.9
aea22	1	PI363605	0.052	2	8.55	6.95	3.85	12.4	12.4
aea22	1	PI363613	0.0655	2	8.012	10	3.74	11.8	10.8
aea22	1	PI363615	0.085	2	9.272	9.8	4.15	13	13
aea22	1	PI363635	0.05	2	8.458	6.95	3.76	12.1	11.5
aea22	1	PI363645	0.042	2	7.928	8.4	3.95	10.85	10.9
aea22	1	PI363647	0.0375	2	7.748	7.3	3.89	12.75	12
aea22	1	PI363657		2	6.964	6.1		11.1	11
aea22	1	PI363668	0.05	2	7.998	7.65	3.39	12.95	12.6
aea22	1	PI363678	0.0525	2	7.078	6.6	3.13	12.6	12.3
aea22	1	PI363696	0.045	2	7.092	7.95	3.62	11.6	10.6
aea22	1	PI363699	0.0465	1	7.468	8.58	3.89	11	10.2
aea22	1	PI363763	0.0415	2	9.042	7.9	4.51	12.1	12.2
aea22	1	PI363766	0.0415	2	7.752	8.8	3.8	11.3	11.6
aea22	1	PI363778	0.0415	2	7.306	8.19	3.54	12.25	10.7
aea22	1	PI363779	0.0615	2	8.806	8	3.85	12.95	12.5
aea22	1	PI363781	0.0335	1	6.506	5.85	3.31	11.3	9.6
aea22	1	PI363782	0.03	2	7.064	7.35	3.37	10.25	11.4
aea22	1	PI363820	0.052	2	7.28	7.25	2.78	14.45	14.4
aea22	1	PI363823	0.0475	2	7.574	8.75	3.32	12.9	11.6
aea22	1	PI363824	0.0405	2	5.86	6.84	2.62	13	12
aea22	1	PI363825	0.04675	2	7.082	6.7	3.325	12.65	12.4
aea22	1	PI363828	0.061	2	6.972	6.3	3.39	11.95	11.3
aea22	1	PI363836	0.031	1	7.832	7.85	3.89	12.1	11.4
aea22	1	PI363840	0.0455	1	7.12	6.5	3.44	12.55	11.9
aea22	1	PI363869	0.0485	2	6.586	11.69	3.27	12.2	12.4
aea22	1	PI363909		3	9.772	10.89		13.7	14.1
aea22	1	PI363974	0.052	2	8.86	10.04	3.78	11.45	11.2
aea22	1	PI363988	0.036	2	7.588	8.42	3.54	12.2	12.5
aea22	1	PI363989	0.0565	2	7.05	7.75	3.47	12.35	12.2
aea22	1	PI364007	0.045	2	7.988	6.8	3.75	12	11.1
aea22	1	PI364015	0.0415	2	7.172	6.65	3.69	12	11.6
aea22	1	PI364016	0.035	1	7.484	6.6	3.69	11.3	10.8
aea22	1	PI364028
aea22	1	PI364047	0.0485	2	7.382	6.9	3.79	11.7	10.3
aea22	1	PI364049	0.0425	2	7.958	7.9	3.96	11.1	10.9
aea22	1	PI364070	0.049	2	7.198	7.8	3.63	11.4	11
aea22	1	PI364119	0.0625	2	7.274	5.6	3.83	11.45	11.2
aea22	1	PI364123	0.0405	2	6.978	7.6	3.51	11.3	10.4
aea22	1	PI364123	0.0405	2	6.978	7.6	3.51	11.3	10.4
aea22	1	PI364123	0.0405	2	6.978	7.6	3.51	11.3	10.4
aea22	1	PI364123	0.0405	2	6.978	7.6	3.51	11.3	10.4
aea22	1	PI364167	0.0595	2	7.044	7.4	3.14	12.3	11.6
aea22	1	PI364205	0.0715	2	10.738	12.1	4.43	15	15.4
aea22	1	PI364213	0.0385	2	7.924	8.75	4.09	11.85	9.8
aea22	1	PI364214	0.0455	2	6.914	7.75	3.09	11.25	11
aea22	1	PI364218	0.031	2	7.116	6.4	3.5	11.55	11.5
aea22	1	PI364224	0.038	1	7.732		3.47	11.65	10.8
aea22	1	PI364225	0.0725	2	6.752	7.9	3.555	11.25	10.3
aea22	1	PI364230	0.0385	1	6.91	6.4	3.15	10.8	10.2
aea22	1	PI364231	0.032	2	7.46	8.49	3.24	11.3	12.1
aea22	1	PI368266	0.05	2	7.576	7.15	3.85	11.55	11.1
aea22	1	PI368275	0.0435	2	6.544	7.42	2.75	12.25	12.2
aea22	1	PI368277	0.051	2	8.558	8.46	3.82	12.9	11.8
aea22	1	PI368279	0.0725	2	9.48	11.2	4.7	12.15	11.5
aea22	1	PI368285	0.073	2	7.624	6.7	3.23	11.45	9.6
aea22	1	PI368302	0.0355	2	7.192	7.75	3.66	12.1	11.2
aea22	1	PI368305	0.033	2	6.674	5.7	3.32	12.55	11.6
aea22	1	PI368329	0.0455	2	7.94	7.6	3.85	11.65	10.6
aea22	1	PI368330	0.0565	2	10.772	10.2	4.11	14.3	14.4
aea22	1	PI368332	0.057	2	7.452	7.4	3.38	12.65	13.1
aea22	1	PI369768	0.0615	2	10.21	9.6	4.76	12.45	12.2
aea22	1	PI369795	0.0825	3	10.478	10.76	4.85	12.55	13
aea22	1	PI374130	0.049	2	8.858	8.1	4	12.35	13.4
aea22	1	PI376849	0.057	2	8.036	7.15	3.62	12.35	12.1
aea22	1	PI376850	0.0605	2	8.408	9.15	4.1	11.85	11.1
aea22	1	PI376856	0.05	2	8.668	9.79	4.2	12.55	12.4
aea22	1	PI376923	0.0875	2	10.42	11	5.3	11.6	11.4
aea22	1	PI376951	0.0515	2	6.49	6.05	3.1	12.7	11.5
aea22	1	PI376952	0.0505	2	6.718	6.75	3.01	12.9	12.4
aea22	1	PI376989	0.025	2	7.076	7.35	3.22	11.85	11.4
aea22	1	PI377014	0.0415	2	6.772	7.2	3.03	11.8	11.4
aea22	1	PI377022		2	7.316	7.6		12.35	12.7
aea22	1	PI377039	0.0405	2	6.648	7.44	3.16	12.3	10.5
aea22	1	PI377081	0.034	1	7.586	7.37	3.7	12.65	12.3
aea22	1	PI377138	0.0535	2	7.682	7.9	4.05	12.8	11.5
aea22	1	PI377147	0.084	2	7.514	7.75	4.01	11.25	11.3
aea22	1	PI377186	0.073	2	7.48	14.05	3.48	12.8	11.9
aea22	1	PI377193	0.0465	2	6.794	7.45	3.43	11.65	9.1
aea22	1	PI377195	0.0485	2	7.472	7.5	3.76	11.3	11
aea22	1	PI377196	0.04	2	8.67	7.25	3.91	12.75	13.3
aea22	1	PI377197	0.069	2	7.716	7.25	3.61	11.4	11.4
aea22	1	PI377198	0.051	2	8.178	7.75	3.69	11.85	10
aea22	1	PI377202	0.043	2	7.966	7.15	3.74	13.3	13.4
aea22	1	PI377203	0.028	1	7.254	6.25	3.41	13.8	12.1
aea22	1	PI377207	0.055	2	7.102	7.65	3.31	10.4	10.3
aea22	1	PI377208	0.0925	2	7.618	6.45	3.6	12.7	13.3
aea22	1	PI377217	0.0555	2	7.464	6.35	3.31	12	11.7
aea22	1	PI377220	0.046	2	8.452	10.2	4.01	12.15	12.4
aea22	1	PI377223	0.0535	2	7.54	7.8	4.02	11.65	10.7
aea22	1	PI377228	0.046	2	7.486	8.2	3.46	12.45	12.5
aea22	1	PI377231	0.062	2	7.624	7.65	3.45	12.25	12.2
aea22	1	PI377232	0.056	2	8.268	6.85	4.35	11.5	10.6
aea22	1	PI377233	0.055	2	8.514	8.35	3.87	13.2	12.8
aea22	1	PI377235	0.0525	2	8.634	8.85	3.83	11.9	11.6
aea22	1	PI377236	0.0455	2	7.322	5.7	3.87	11.85	11.3
aea22	1	PI377238	0.043	2	6.074	6.6	3.18	9.65	9.2
aea22	1	PI377239	0.0415	2	7.05	8.2	3.82	11.4	10
aea22	1	PI377241	0.0495	2	7.616	6.65	3.63	12.3	12.3
aea22	1	PI377242	0.0395	1	6.916	6.2	3.62	11.75	11.3
aea22	1	PI377244	0.0365	2	7.644	8.23	3.72	10.8	9.6
aea22	1	PI377248	0.04	2	8.172	7.75	3.8	12.3	12.6
aea22	1	PI377249	0.035	1	7.37	7.05	3.48	12.3	12.3
aea22	1	PI377250		2	7.408	8.29		12	10.7
aea22	1	PI377255	0.033	2	7.318	7.65	3.91	12.5	12.1
aea22	1	PI377256	0.028	2	6.71	6.85	3.44	11.7	11.7
aea22	1	PI377258	0.04	2	6.784	6.95	3.53	10.8	9.8
aea22	1	PI377259	0.0465	2	8.108	7.74	3.84	12.35	12.3
aea22	1	PI377261	0.054	2	7.22	6.75	3.68	11.6	11.3
aea22	1	PI377262	0.032	2	6.934	6.65	3.62	10.35	9.9
aea22	1	PI377263	0.06	2	7.238	6.5	3.4	12.7	12.5
aea22	1	PI377265	0.052	2	7.272	7.3	3.45	12.65	12.1
aea22	1	PI377266	0.0555	2	6.896	6.55	3.46	11.9	11.2
aea22	1	PI377267	0.046	2	6.846	6.2	3.15	11.95	11.2
aea22	1	PI377268	0.03	1	7.194	6.89	3.49	12.35	12
aea22	1	PI377271	0.035	2	7.77	6.65	3.34	11.7	11.8
aea22	1	PI377272	0.044	2	7.882	7.47	3.63	12.2	12.1
aea22	1	PI377274	0.044	2	7.062	9.01	3.48	11.95	12.1
aea22	1	PI377275	0.033	1	7.496	8.56	3.68	11.95	11.4
aea22	1	PI377276	0.054	2	7.478	8.43	3.6	11.5	11
aea22	1	PI377281	0.0355	2	7.64	7.89	4.04	12.25	11.6
aea22	1	PI377283	0.0365	2	8.202	8.1	3.69	13.15	13.7
aea22	1	PI377284	0.0395	2	7.344	11.79	3.58	11.45	11
aea22	1	PI377286	0.0575	2	6.89	6.6	3.47	11.7	11.7
aea22	1	PI377287	0.0305	1	6.774	6.8	3.6	10.9	9.9
aea22	1	PI377288	0.0415	2	7.272	6.75	3.56	11.55	11.1
aea22	1	PI377296	0.042	2	7.256	7.5	3.48	11.6	11.1
aea22	1	PI377297	0.049	2	6.814	6.35	3.43	11.15	11.1
aea22	1	PI377298	0.041	2	6.46	5.95	3.49	12.05	10.8
aea22	1	PI377299	0.0675	2	7.204	7.79	3.33	12.25	13.9
aea22	1	PI377304	0.042	2	7.244	7.52	3.79	10.95	9.9
aea22	1	PI377305	0.035	2	7.03	6.2	3.44	12.35	11.9
aea22	1	PI377306	0.0395	2	7.43	6.75	3.64	12.15	11.7
aea22	1	PI377312	0.066	2	7.072	7.26	3.42	12.7	12.6
aea22	1	PI377313	0.0345	2	6.33	6.8	3.5	11.05	9.8
aea22	1	PI377316	0.0685	2	7.272	6.65	3.36	12.65	10.5
aea22	1	PI377338	0.037	1	7.152	7.35	3.66	12.25	10.7
aea22	1	PI377342	0.0365	2	7.28	8.58	3.52	11.8	11.7
aea22	1	PI377349	0.075	2	6.976	7.15	3.27	11.55	10.9
aea22	1	PI377354				9.55
aea22	1	PI377363	0.1105	3	10.486	11.3	3.88	12.65	12.8
aea22	1	PI385297	0.0395	2	6.74	6.75	3.35	11.05	11.1
aea22	1	PI390419	0.0785	2	10.242	9.4	4.68	12.25	12.1
aea22	1	PI413223	0.05	2	8.424	8.06	3.81	12.5	12.8
aea22	1	PI424964				8.5
aea22	1	PI424984	0.0895	3	10.722	11.1	4.39	12.25	11.9
aea22	1	PI425029	0.047894737	2	7.338	8	3.957894737	12.10526316	11.33333333
aea22	1	PI425038	0.064	2	9.32	9.55	4.19	12.15	12.5
aea22	1	PI425045	0.089	2	9.956	10.25	4.48	12	11.2
aea22	1	PI425085	0.11	3	12.644	13.1	4.68	13.9	14.6
aea22	1	PI425130	0.041	2	7.99	7.5	4.36	12.45	11.7
aea22	1	PI425136	0.0375	2	6.786	6.67	3.24	11.35	12.1
aea22	1	PI425138	0.0535	2	7.414	7.71	3.84	11.6	11.3
aea22	1	PI425160	0.1745	3	11.194	10.45	5	12.9	12.9
aea22	1	PI425167	0.0955	3	10.456	10	5.08	11.8	11.1
aea22	1	PI425169	0.0405	2	6.964	7.45	3.16	11.95	11.7
aea22	1	PI425192	0.046	2	7.002	7.5	3.09	12.25	11.2
aea22	1	PI425201	0.057	2	8.934	9.65	4.33	10.8	11
aea22	1	PI425219	0.079	2	8.122	8.15	3.63	12.7	12.1
aea22	1	PI425229	0.0585	2	9.344	9.81	4.49	9.8	10
aea22	1	PI425240	0.1205	3	11.712	11.2	4.96	12.45	12.5
aea22	1	PI425254	0.0405	2	6.814	5.9	3.6	11.65	10.8
aea22	1	PI425259	0.04	2	7.37	7.55	3.64	10.85	10.8
aea22	1	PI425261	0.0335	2	6.91	9.1	3.73	12.6	12.3
aea22	1	PI425264	0.0335	2	7.356	7.28	3.57	11.35	10.7
aea22	1	PI425269				6.45
aea22	1	PI425271	0.047	2	8.21	7.5	3.51	12.75	13.5
aea22	1	PI425274	0.0845	2	7.524	7	3.34	12.4	11.9
aea22	1	PI425330	0.0445	2	7.678	7.5	3.6	12.7	12.2
aea22	1	PI425385	0.0515	2	6.376	5.75	3.29	11.75	9.7
aea22	1	PI425387	0.0425	2	7.346	5.85	3.33	12.15	12
aea22	1	PI425388	0.0345	2	6.572	7.06	3.39	11	11.5
aea22	1	PI425389	0.033	2	6.552	5.55	3.34	10.65	10.2
aea22	1	PI425399	0.061	2	8.206	8.75	3.83	11.25	11.1
aea22	1	PI425413	0.04	2	7.55	6.8	3.82	11.4	10.4
aea22	1	PI425418	0.0685	2	9.102	8	3.81	12.75	12.7
aea22	1	PI425421	0.045	2	7.652	9.24	4	11.85	11.5
aea22	1	PI425422	0.0675	2	9.084	9.95	4.07	12.65	12.7
aea22	1	PI425423	0.041	2	7.334	7.72	3.65	11.7	11.1
aea22	1	PI425424	0.046	2	8.286	7.25	3.72	13.3	13.1
aea22	1	PI425425	0.108	3	9.692	9.9	4.31	12.6
aea22	1	PI425435	0.025	2	7.868	7.7	3.77	12.6	12.4
aea22	1	PI425446	0.0775	2	7.002	7.47	3.53	12.35	12.3
aea22	1	PI425456	0.04	2	8.822	11.95	3.9	12.6	12.4
aea22	1	PI425463	0.068	2	10.186	8.8	4.26	12.4	12.2
aea22	1	PI425464				12.5
aea22	1	PI425481	0.029	1	7.152	7.15	3.63	10.95	10.6
aea22	1	PI425483	0.066	2	10.74	11.89	3.89	14.25	15.4
aea22	1	PI425484	0.0575	2	6.466	6.75	3.54	11.7	10.8
aea22	1	PI425485	0.045	2	6.246	7.39	3.02	10.85	8.6
aea22	1	PI425487	0.0355	2	6.314	5.8	3.37	10.75	9.9
aea22	1	PI425503	0.024	1	6.17	5.35	3.34	10.8	9.9
aea22	1	PI425504	0.035	1	7.75	7.75	3.77	12	12.2
aea22	1	PI425506	0.038	1	7.398	7.65	3.48	11.35	10.9
aea22	1	PI425507	0.037	1	7.264	7.7	3.21	12.05	10.7
aea22	1	PI425508	0.035	2	6.834	7.45	3.42	12.3	11.8
aea22	1	PI425509	0.0335	1	7.074	8.2	3.39	11.15	11.2
aea22	1	PI425510	0.0435	2	8.132	6.75	3.52	12.6	12.2
aea22	1	PI425511	0.043	2	8.114	7.1	3.69	13.45	13.7
aea22	1	PI425512	0.0415	2	7.674	7.4	3.91	11.55	10.1
aea22	1	PI425513	0.0795	2	9.85	10.74	4.3	12.05	11.5
aea22	1	PI425515	0.09	2	9.686	6.5	4.46	11.15	10.9
aea22	1	PI425517	0.0805	2	9.824	7.6	3.94	13.7	12.9
aea22	1	PI425518	0.084	2	10.28	9.6	4.28	13.1	13
aea22	1	PI425520	0.051	2	8.468	8.9	3.72	11.15	10.7
aea22	1	PI425522	0.0415	2	8.276	8.55	3.85	12.7	12.6
aea22	1	PI425523	0.09	3	9.242	8.68	4.03	12.35	12.6
aea22	1	PI425527	0.042	1	9.704	9.9	4.44	13	13.5
aea22	1	PI425528	0.0535	2	7.722	8.65	3.85	11.3	11
aea22	1	PI425529	0.0415	2	7.092	7.96	3.61	12.5	11.4
aea22	1	PI425533	0.0535	2	8.752	8.95	4.04	12.5	11.4
aea22	1	PI425534	0.0475	2	6.564	6	3.69	11.3	10.3
aea22	1	PI425535	0.037	1	7.546	7	3.55	12.8	12.5
aea22	1	PI425536	0.048	2	7.582	8.68	3.79	11	10.2
aea22	1	PI425537	0.033	2	7.046	6	3.6	11.1	11
aea22	1	PI425544	0.05	2	8.818	9.7	4.27	11.8	12.2
aea22	1	PI425546	0.034	2	7.388	6.7	3.62	12.6	12.3
aea22	1	PI425548	0.0425	2	7.872	6.6	3.96	12.25	11.5
aea22	1	PI425551	0.066	2	8.968	10.96	4.6	11.55	10.8
aea22	1	PI425552	0.0335	1	7.564	7.1	3.9	12	11.2
aea22	1	PI425554	0.0515	2	8.168	9.01	4.07	12.8	12.4
aea22	1	PI425557	0.063	2	8.268	8.4	3.95	12.35	12.2
aea22	1	PI425569	0.05	2	9.142	9.56	4.19	11.7	11.8
aea22	1	PI425570	0.047	2	7.284	7.4	4	11.35
aea22	1	PI425573	0.061	2	7.562	6.95	4	11.65	11
aea22	1	PI425575	0.052	2	9.024	9.05	4.04	13.35	13
aea22	1	PI425577	0.0595	2	8.506	8.1	3.85	12.3	11.7
aea22	1	PI425580	0.0365	2	7.18	7.05	3.48	12.25	12
aea22	1	PI425581	0.0485	2	8.004	7.1	3.81	12.6	12.9
aea22	1	PI425582	0.056	2	8.58	8.75	3.88	13.2	13.7
aea22	1	PI425583	0.0785	2	11.036	11.78	3.94	14.5	15.2
aea22	1	PI425585	0.0695	2	9.332	9.44	4.01	13	13.4
aea22	1	PI425586	0.0445	2	7.888	8.2	3.68	12.55	12.7
aea22	1	PI425587	0.056	2	9.48	9.45	4.19	13.3	12.9
aea22	1	PI425591	0.0435	2	7.848	8.7	4.03	12.3	11.9
aea22	1	PI425592	0.054	2	9.23	9.4	4.34	12.75	12.8
aea22	1	PI425593	0.1095	3	12.646	13.8	4.55	15.2	16.1
aea22	1	PI425594	0.074	2	10.194	10.75	4.75	13.2	12.8
aea22	1	PI425599	0.0875	2	9.052	7.9	4.47	11.75	11.2
aea22	1	PI425610	0.04	2	8.136	7.3	3.76	12.2	12.8
aea22	1	PI425634	0.0565	2	8.748	8.8	4.07	12.65	12.9
aea22	1	PI425646	0.077	3	11.712	12.79	4.61	14.3	14.1
aea22	1	PI425725	0.0895	2	11.272	13.45	4.19	13.35	13.4
aea22	1	PI425765	0.078	2	8.108	8.52	3.59	11.6	11.9
aea22	1	PI425766	0.0585	3	7.528	7.55	3.67	12.3	11.7
aea22	1	PI425770	0.0365	1	6.692	6.15	3.38	11.2	10.9
aea22	1	PI425771	0.0555	2	8.392	8.8	3.58	12	11.1
aea22	1	PI425803	0.106	3	9.68	10.35	3.75	12.45	14.2
aea22	1	PI425811	0.0605	2	8.374	8.2	3.78	12.5	12.7
aea22	1	PI425812	0.0695	2	11.25	11.25	4.06	14.75	15.6
aea22	1	PI425814	0.112	3	10.804	12.75	4.09	12.85	14.9
aea22	1	PI425815	0.0545	2	8.272	7.45	4.12	12.35	12.2
aea22	1	PI425816	0.107	3	10.804	6.45	4.79	12.05	11
aea22	1	PI425818	0.052	2	9.934	8.25	4.51	13.2	13.1
aea22	1	PI425822	0.0485	2	6.946	11.4	3.58	11.45	11.6
aea22	1	PI425823	0.0355	2	6.082	7.05	3.15	11.25	10.3
aea22	1	PI425824	0.0475	2	6.334	7.1	3.61	11.9	11
aea22	1	PI425832	0.053	2	6.792	6.6	3.38	11.45	11.4
aea22	1	PI425840	0.038	2	7.224	7.3	3.53	12.15	11.2
aea22	1	PI425841	0.051	2	7.8	7.6	3.36	13	13.4
aea22	1	PI425842	0.047	2	7.62	7.88	3.56	13.05	12.9
aea22	1	PI425852	0.0745	2	8.088	8.14	3.87	11.25	10
aea22	1	PI425859	0.049	2	8.884	10.26	4.91	11.75	10.3
aea22	1	PI425862	0.075	2	12.18		3.95	14.55	16.6
aea22	1	PI425891	0.0505	2	8.826	8.75	4.11	13.35	13.5
aea22	1	PI425965	0.0305	2	7.004	7.15	3.52	10.5	9.9
aea22	1	PI426026	0.0565	2	8.28	11.1	4.1	10.2	10.2
aea22	1	PI426029	0.0715	2	8.628	8.3	3.93	10.8	9.6
aea22	1	PI426038	0.1275	3	9.438	8.25	4.55	12.05	12.6
aea22	1	PI426039	0.13	3	8.77	11.45	4.72	11.55	10.6
aea22	1	PI426042	0.045	2	8.78	9.5	4.29	11.85	10.2
aea22	1	PI426055	0.061	2	8.382	9.64	3.83	12.25	12.8
aea22	1	PI426058	0.036	1	8.108	7.65	3.69	12.8	12.7
aea22	1	PI426098	0.0375	2	7.772	7.15	3.72	11.7	10.9
aea22	1	PI426109	0.0605	2	6.856	7.05	3.43	12.15	11.3
aea22	1	PI426118	0.0525	2	8.306	8.11	3.68	13.15	13.6
aea22	1	PI426127	0.0285	1	6.992	7.5	3.87	11.1	9.9
aea22	1	PI426139	0.064	2	7.126	6.65	3.18	12.5	11.3
aea22	1	PI426149	0.0425	2	6.8	6.8	3.41	11.8	11.8
aea22	1	PI427024	0.028	4	6.724	6.5	3.21	11.35	11.2
aea22	1	PI427060	0.064	2	12.066	9.6	4.36	13.7	14.2
aea22	1	PI674166	0.07425	3	11.764	11.5	4.32	13.7	12.6
aea22	1	TypeP	0.097	3	9.478	10.1	4.08	11.6	11.2
aea22	1	TypeRB				8.65
aea22	2	AVMU0001
aea22	2	AVMU0201
aea22	2	AVMU8501	0.088		9.642	8.2	4.82	11.25	11.1
aea22	2	AVMU9701
aea22	2	Berken	0.0935		10.64	9.4	4.69	13.2	13.4
aea22	2	CommChk1	0.062	2	8.872	9.27	3.6
aea22	2	CommChk2	0.0565	2	11.69	12.4	4.48
aea22	2	Lincon				9.2
aea22	2	OK2000	0.049	2	9.422	9.15	4.25
aea22	2	PI163110	0.035	2	7.174	7.1	3.64	12.1	11.9
aea22	2	PI164726	0.041	2	8.1	9.35	3.58	13.2	12.1
aea22	2	PI164770	0.048947368	2	7.492	7.85	3.568421053	12.78947368	12.1
aea22	2	PI167295	0.0455	2	7.632	7.85	3.51	12.55	11.1
aea22	2	PI179703	0.0425	2	7.388	7.6	3.96	12.7	12.3
aea22	2	PI183458	0.0465	2	9.268	9	4.28	12.95	13
aea22	2	PI183936	0.059	2	9.032	7.3	4.47	12.8	12.5
aea22	2	PI199355	0.053	2	8.086	7.8	3.42	13.2	13.3
aea22	2	PI201869	0.0995	3	12.748	14.95	4.27	13	13.1
aea22	2	PI201874	0.1025	3	10.488	10.05	3.79	14.65	15.4
aea22	2	PI213012	0.0565	2	8.84	8.7	3.92	12.3	12
aea22	2	PI254557	0.05	2	6.74	7.15	3.5	11.8	10.6
aea22	2	PI264686	0.0875	2	10.078	8.95	4.61	13.6	13.9
aea22	2	PI271401	0.058	2	9.534	9.85	4.57	12.45	12.5
aea22	2	PI271403	0.0355	1	7.524	8.6	3.61	11.6	11.3
aea22	2	PI305413	0.06	2	7.602	7.65	3.93	12.3	11.9
aea22	2	PI346313		2	7.266	7.55		13.1	12.1
aea22	2	PI346315	0.0765	2	10.776	11	3.96	12.95	14.9
aea22	2	PI362307	0.0455	2	8.016	8.4	3.61	12.45	12.4
aea22	2	PI362309	0.035	2	7.692	6.25	3.89	11.25	11.4
aea22	2	PI362310	0.044	2	8.504	8.35	3.95	12.85	11.9
aea22	2	PI362311	0.056	2	7.564	7.85	4.11	11.55	11.1
aea22	2	PI362316	0.046	2	7.32	7.9	3.88	12.1	12.1
aea22	2	PI362322	0.059	2	8.912	8.55	3.87	12.7	12.5
aea22	2	PI362324	0.032	1	7.91	7.05	3.93	11.35	11.6
aea22	2	PI362326	0.0475	2	8.164	8.4	4.03	11.8	11.4
aea22	2	PI362327	0.0485	2	8.386	8.9	3.89	12.6	11.9
aea22	2	PI363147	0.036	2	7.536	7.43	3.55	12.75	12.8
aea22	2	PI363149	0.027	1	8.156	7.95	3.55	13.25	13.4
aea22	2	PI363152	0.063	2	7.12	7.5	3.5	12.2	11.6
aea22	2	PI363153	0.0435	2	8.684	8.5	3.79	12	11.6
aea22	2	PI363190	0.048	2	8.394	9.26	3.94	12.2	12
aea22	2	PI363204	0.072	2	10.77	10.3	4.05	14.75	14.7
aea22	2	PI363222	0.053	2	6.69	6.85	3.38	12.25	12.4
aea22	2	PI363231	0.042	2	7.496	7.95	3.73	13.15	12.3
aea22	2	PI363271				8.45
aea22	2	PI363272	0.0605	2	7.818	7.75	3.36	12.6	11.6
aea22	2	PI363301	0.0545	2	7.226	9	3.29	12.3	11.6
aea22	2	PI363302	0.0645	2	8.39	7.8	3.79	11.85	11.5
aea22	2	PI363315	0.0335	1	6.556	7.17	3.6	12.05	9.9
aea22	2	PI363324	0.0435	2	8.212	7.41	3.88	12.65	12.8
aea22	2	PI363326	0.044	2	6.548	6.75	3.18	11.5	10.8
aea22	2	PI363330	0.044	2	7.748	7.85	3.63	12.4	12.6
aea22	2	PI363332	0.0505	2	7.226	7.56	3.46	12.2	11.6
aea22	2	PI363333	0.046	2	7.472	7.3	3.75	12.25	11.6
aea22	2	PI363334	0.0615	2	8.654	8.3	3.96	13.15	12.7
aea22	2	PI363341	0.0535	2	7.476	12.25	3.59	12.15	11.5
aea22	2	PI363346				6.45
aea22	2	PI363354	0.029	1	7.46	7.65	3.36	11	10.9
aea22	2	PI363358	0.0545	2	10.232	9.4	4.27	12.2	12.6
aea22	2	PI363359	0.0385	2	8.136	8.65	4.41	11.6	11.4
aea22	2	PI363360	0.052	2	9.288	9.25	4.99	11.5	11.1
aea22	2	PI363362	0.094	2	12.334	11.65	4.64	13.2	13.5
aea22	2	PI363374	0.047	2	8.34	7.95	3.7	13.1	11.8
aea22	2	PI363377				6.6
aea22	2	PI363380	0.061	2	8.696	8.6	3.86	12.8	12.8
aea22	2	PI363381	0.068	2	9.652	10.75	4.5	11.8	11.4
aea22	2	PI363391	0.0375	1	7.13	7.35	3.16	12.65	12.3
aea22	2	PI363407	0.047	2	7.64	7.4	3.77	11.6	11.8
aea22	2	PI363416	0.0495	2	7.456	10.55	3.79	11.85	11.1
aea22	2	PI363419	0.068	2	8.974	8.2	3.74	11.65	11.6
aea22	2	PI363459	0.047	2	8.45	7.2	3.68	13.1	13.8
aea22	2	PI363474	0.031	1	8.35	8.5	3.92	12	11.7
aea22	2	PI363475	0.0325	2	6.858	6.8	3.2	12.05	11.6
aea22	2	PI363484	0.037	2	7.276	6.4	3.88	12.7	12.3
aea22	2	PI363485	0.034	2	7.594	8.19	3.62	11.8	11.8
aea22	2	PI363493	0.031	1	7.794	8	3.73	12.8	13
aea22	2	PI363494	0.0515	2	7.28	7.5	3.66	11.25	10.8
aea22	2	PI363506	0.0415	2	7.008	7.15	3.94	11.55	11.4
aea22	2	PI363514	0.0625	2	8.21	10.35	4.07	10.9	10.5
aea22	2	PI363516	0.0445	2	7.632	7	3.52	13.05	12.9
aea22	2	PI363517	0.0475	2	8.242	9.16	4.07	11.8	11.3
aea22	2	PI363523	0.0885	3	10.18	7.6	4.51	12.35	12.2
aea22	2	PI363565	0.0425	2	7.126	6.8	3.23	11.75	11
aea22	2	PI363566	0.03	2	6.818	6.4	3.17	11.85	10.3
aea22	2	PI363585	0.0265	1	6.826	6.26	3.34	11.8	11.3
aea22	2	PI363591	0.048	2	7.416	7.75	3.3	10.95	11
aea22	2	PI363592	0.0785	2	7.298	7.55	3.5	12.35	11.4
aea22	2	PI363595	0.0745	2	9.6	9.2	3.4	14.35	15
aea22	2	PI363596	0.078	2	8.266	7.65	3.4	13.3	13.4
aea22	2	PI363597	0.058	2	6.556	6.5	3.2	11.7	10.7
aea22	2	PI363600	0.038	2	7.982	7.55	3.72	11.65	12
aea22	2	PI363604	0.0895	2	9.376	10.85	3.8	12.2	11.9
aea22	2	PI363605	0.0585	2	6.998	6.65	3.38	12.1	10.9
aea22	2	PI363613	0.0655	2	7.242	11.05	3.82	13.05	10.6
aea22	2	PI363615	0.088	2	9.674	10.74	3.86	14.15	14.2
aea22	2	PI363635	0.0565	2	8.268	8.25	3.72	12.15	11.4
aea22	2	PI363645	0.048	2	8.196	16.9	3.74	13.1	12.5
aea22	2	PI363647	0.0425	2	7.436	7.45	3.88	12.95	12.2
aea22	2	PI363657	0.0425	2	6.758	6.2	3.25	11.2	11.1
aea22	2	PI363668	0.033	2	7.288	10.55	3.44	11.85	11.1
aea22	2	PI363678	0.0415	2	6.912	8.48	3.76	11.95	11.3
aea22	2	PI363696	0.059	3	7.82	7.55	3.81	10.55	7.5
aea22	2	PI363699	0.071	2	7.69	8.5	4.15	12.45	11.7
aea22	2	PI363763	0.0375	2	8.844	9.36	4.23	12.25	12
aea22	2	PI363766	0.042	1	8.352	8.5	3.96	10.65	10.6
aea22	2	PI363778	0.0695	2	11.246	7.8	4.06	14.7	16.2
aea22	2	PI363779	0.055	2	8.562	7.1	3.85	13.45	13.5
aea22	2	PI363781	0.0345	2	6.312	6.45	3.25	11	10.7
aea22	2	PI363782	0.0285	2	6.832	7	3.46	10.95	10.3
aea22	2	PI363820				5.75
aea22	2	PI363823	0.035	2	7.406	12.65	3.32	12.6	11.2
aea22	2	PI363824	0.0555	2	7.168	6.8	2.46	13.7	13.4
aea22	2	PI363825	0.049	2	7.356	7	3.21	12.7	12.8
aea22	2	PI363828	0.0555	2	7.06	6.7	3.56	11.45	11.5
aea22	2	PI363836	0.0405	2	8.028	8.25	3.83	11.95	11.1
aea22	2	PI363840	0.0555	2	7.458	9.45	3.52	12.05	11.9
aea22	2	PI363869				11.9
aea22	2	PI363909	0.104	3	10.312	10.6	3.88	13.7	15
aea22	2	PI363974	0.057	2	9.008	10.1	3.89	11.25	10.5
aea22	2	PI363988	0.0385	2	8.006	8.35	3.77	12.6	12.1
aea22	2	PI363989	0.06	2	7.458	8.7	3.48	12.75	12
aea22	2	PI364007	0.0375	2	8.214	8.15	3.7	12.25	11.6
aea22	2	PI364015	0.052	2	7.158	8.65	3.44	12.25	11.4
aea22	2	PI364016	0.031	1	7.716	6.75	3.57	11.5	11.3
aea22	2	PI364028	0.05	2	7.304	7.55	3.42	13.05	12.6
aea22	2	PI364047	0.0435	2	8.74	6.8	4.04	12.25	12.4
aea22	2	PI364049	0.0445	2	7.966	8.9	3.74	11.35	11.2
aea22	2	PI364070	0.045	2	7.91	7.9	3.65	12.9	12.4
aea22	2	PI364119	0.0595	2	7.392	8	3.58	11.75	11.9
aea22	2	PI364123	0.0535	2	7.92	7.65	3.74	12.35	12.6
aea22	2	PI364123	0.0535	2	7.92	7.65	3.74	12.35	12.6
aea22	2	PI364123	0.0535	2	7.92	7.65	3.74	12.35	12.6
aea22	2	PI364123	0.0535	2	7.92	7.65	3.74	12.35	12.6
aea22	2	PI364167	0.074	2	7.716	7.66	3.5	12.65	11.7
aea22	2	PI364205				11.73
aea22	2	PI364213	0.0505	2	8.454	9.1	4.15	12	11.7
aea22	2	PI364214	0.054	2	7.156	7.7	3.17	11.1	11.3
aea22	2	PI364218	0.0375	1	7.228	6.9	3.55	11.3	10.8
aea22	2	PI364224	0.042	2	7.956	8.2	3.65	12.55	11.9
aea22	2	PI364225	0.068	2	7.56	8	3.46	12.25	11.5
aea22	2	PI364230				7.4
aea22	2	PI364231	0.0285	2	7.48	7.15	3.07	11.2	11.1
aea22	2	PI368266	0.051	2	7.99	7.65	3.75	11.8	12
aea22	2	PI368275	0.057	2	7.574	7.5	3.07	12.8	13
aea22	2	PI368277	0.051	2	7.836	7.65	3.73	12.7	11.6
aea22	2	PI368279	0.085	2	9.936	10.75	4.77	12.8	12.9
aea22	2	PI368285				7.9
aea22	2	PI368302	0.06	2	8.062	6.8	3.76	12.55	12.4
aea22	2	PI368305	0.033	2	7.426	7.25	3.33	13.4	12.9
aea22	2	PI368329	0.052	2	7.708	7.25	3.67	11.8	11.2
aea22	2	PI368330	0.0675	2	11.656	11	4.08	15.65	16.7
aea22	2	PI368332	0.0535	2	7.654	8.7	3.34	12.4	13
aea22	2	PI369768	0.0765	2	10.108	10.66	4.35	12.35	12.9
aea22	2	PI369795	0.049	2	9.948	10.1	4.92	12.95	12.6
aea22	2	PI374130	0.04875	2	8.486	8.25	3.755	13.1	13
aea22	2	PI376849	0.049	2	8.516	8.45	3.74	12.8	12.6
aea22	2	PI376850	0.047	2	8.726	8.95	3.89	12.55	12.4
aea22	2	PI376856	0.045	2	8.792	9.05	4.23	12.5	12.2
aea22	2	PI376923	0.1	2	11.926	8.6	5.67	12.45	12.6
aea22	2	PI376951	0.0585	2	6.45	6.63	3.02	11.75	11.5
aea22	2	PI376952	0.0435	2	6.584	7.05	2.69	12.15	11.7
aea22	2	PI376989	0.028	1	6.8	8.45	3.11	11.95	11
aea22	2	PI377014	0.0495	2	7.122	6.68	2.92	12.5	12.4
aea22	2	PI377022	0.05	2	7.062	7.8	3.87	12.1	11.9
aea22	2	PI377039	0.0345	2	6.554	7.75	3.36	11.6	10.3
aea22	2	PI377081	0.0285	2	7.48	8	3.43	11.55	11.5
aea22	2	PI377138	0.072	2	7.654	8.3	4.06	12.7	12.7
aea22	2	PI377147	0.0535	2	7.708	8.1	3.95	12.75	12.2
aea22	2	PI377186	0.0485	2	6.908	7.4	3.37	12.9	11.8
aea22	2	PI377193	0.0475	2	7.91	7.84	3.53	12.05	11.6
aea22	2	PI377195	0.081	2	7.622	7.5	3.87	11.15	10.5
aea22	2	PI377196	0.038	2	8.562	8.7	3.75	12.9	12.5
aea22	2	PI377197	0.0695	2	7.85	7.51	3.41	12.25	12.2
aea22	2	PI377198	0.0515	2	8.022	8.2	3.68	12	10.5
aea22	2	PI377202	0.0375	2	8.078	6.45	3.54	13.75	13
aea22	2	PI377203	0.032	1	7.514	6.5	3.74	13.7	13.2
aea22	2	PI377207	0.06	2	7.912	7.15	3.29	11.9	11.7
aea22	2	PI377208	0.068	2	7.476	7.4	3.6	12.3	11
aea22	2	PI377217	0.0495	2	7.174	7.5	3.44	11.95	11
aea22	2	PI377220	0.0425	2	8.232	11.25	3.92	12.4	11.9
aea22	2	PI377223	0.0405	2	7.706	8.25	3.64	12.05	12
aea22	2	PI377228	0.043	2	8.074	7.8	3.6	12.5	12.9
aea22	2	PI377231	0.0765	2	7.622	7.3	3.44	12.75	11.8
aea22	2	PI377232	0.0365	2	7.65	7.7	3.61	11.05	10.9
aea22	2	PI377233	0.0585	2	8.446	8.5	3.83	12.85	12.8
aea22	2	PI377235	0.057	2	8.998	8.85	4.01	13.1	12.2
aea22	2	PI377236	0.037	1	6.734	8.61	3.86	10.85	10.9
aea22	2	PI377238	0.047	2	6.508	8.95	3.37	11.1	10.3
aea22	2	PI377239	0.0575	2	7.668	6.55	3.73	11.35	11.3
aea22	2	PI377241	0.037	2	7.316	8	3.37	12.3	11.9
aea22	2	PI377242		2	7.242	7.25		11.5	11.6
aea22	2	PI377244	0.0485	2	7.582	7.4	3.77	11.65	11.8
aea22	2	PI377248	0.053	2	7.91	7.2	3.86	12.35	11.2
aea22	2	PI377249	0.0645	2	7.52	7.3	3.43	12.9	12.3
aea22	2	PI377250	0.0375	2	8.16	8	3.98	13.3	12.8
aea22	2	PI377255	0.036	2	7.514	7	3.88	12.8	11.9
aea22	2	PI377256	0.032	2	6.686	7.8	3.47	11.6	11.3
aea22	2	PI377258				6.92
aea22	2	PI377259	0.047	2	7.656	7.25	3.62	11.85	11.8
aea22	2	PI377261	0.056	2	7.628	7.47	3.66	12.55	12.6
aea22	2	PI377262				7.2
aea22	2	PI377263	0.0665	2	8.066	6.7	3.36	13.15	11.8
aea22	2	PI377265	0.0535	2	7.19	6.95	3.26	12.75	11.5
aea22	2	PI377266	0.0475	2	7.056	6.45	3.45	11.25	11.2
aea22	2	PI377267	0.054	2	6.814	6.6	3.36	12.1	12
aea22	2	PI377268	0.037	1	7.178	7.8	3.59	11.75	11.6
aea22	2	PI377271	0.0335	1	7.74	7.55	3.43	12.25	12.2
aea22	2	PI377272	0.0305	2	8.36	7.5	3.55	12.8	12.6
aea22	2	PI377274	0.0445	2	7.372	7.55	3.27	12.3	12.4
aea22	2	PI377275	0.0325	2	7.514	7.46	3.56	12.65	12.1
aea22	2	PI377276	0.066	2	7.544	7.2	3.72	12.35	11.6
aea22	2	PI377281	0.03	1	7.564	8.1	4.01	12.2	11.7
aea22	2	PI377283	0.045263158	2	8.036	7.75	3.747368421	12.73684211	12.7
aea22	2	PI377284	0.0335	1	7.464	6.4	3.61	11.75	11.1
aea22	2	PI377286	0.061	2	7.036	6.8	3.52	12.2	11.8
aea22	2	PI377287	0.0385	2	6.988	7.2	3.26	12.65	12.3
aea22	2	PI377288	0.042	2	7.396	8.42	3.76	11.15	10.7
aea22	2	PI377296	0.0565	2	7.656	7.1	3.49	12.25	12.2
aea22	2	PI377297	0.057	2	7.006	6.35	3.43	11.7	11.6
aea22	2	PI377298	0.045	2	6.776	6.35	3.47	12.3	12
aea22	2	PI377299	0.073	2	7.382	6.9	3.44	13	11.9
aea22	2	PI377304	0.055	2	7.244	7.25	3.9	11.8	11.7
aea22	2	PI377305	0.03	2	6.276	6.83	3.2	11.3	11.2
aea22	2	PI377306	0.0465	2	8.094	8.25	3.8	12.55	12.5
aea22	2	PI377312	0.0595	2	6.9	9.65	3.28	12.2	11.9
aea22	2	PI377313	0.031	2	7.396	7.15	3.45	12.3	10.9
aea22	2	PI377316	0.074	2	7.468	7.75	3.49	12.15	12
aea22	2	PI377338	0.045	2	7.4	8.12	3.59	12.6	11.8
aea22	2	PI377342	0.0325	1	6.728	7.4	3.53	11.8	11.6
aea22	2	PI377349	0.1055	3	7.108	7.1	3.21	11.9	12.6
aea22	2	PI377354				9.6
aea22	2	PI377363	0.088	3	10.104	9.15	3.63	13.25	14.9
aea22	2	PI385297	0.056	2	7.53	5.9	3.56	11.8	11.8
aea22	2	PI390419	0.088	3	10.022	7.05	4.82	11.8	11.9
aea22	2	PI413223	0.0435	2	7.826	8	3.69	11.75	11.6
aea22	2	PI424964	0.079	2	8.852	10.3	4.06	10.6	10.4
aea22	2	PI424984	0.0895	3	12.414	12.64	4.72	13.35	14.4
aea22	2	PI425029	0.06	2	8.436	7.6	4.07	12.05	12.8
aea22	2	PI425038	0.0515	2	8.414	9.87	4.09	11.8	10.5
aea22	2	PI425045	0.0855	2	10.018	10.8	4.55	12.4	11.6
aea22	2	PI425085	0.14	3	11.548	7.75	4.82	12.3	11.9
aea22	2	PI425130	0.056	1	7.93	7.1	4.37	12.65	12.3
aea22	2	PI425136	0.0445	2	6.672	6.92	3.36	11.25	11.1
aea22	2	PI425138	0.0425	1	7.764	8.47	3.92	12	11.5
aea22	2	PI425160	0.152	3	10.448	11.75	4.87	13.05	12.7
aea22	2	PI425167	0.0885	2	11.27	10.85	4.82	11.75	11.6
aea22	2	PI425169	0.0335	2	7.244	7.55	3.37	12.95	12
aea22	2	PI425192	0.049	2	7.478	6.9	3.24	13	13.1
aea22	2	PI425201	0.0455	2	9.434	10.05	4.15	12.55	12.3
aea22	2	PI425219	0.064	2	8.104	8.2	3.59	12.05	12.3
aea22	2	PI425229	0.0565	2	9.268	9.4	4.64	10.15	10.2
aea22	2	PI425240	0.0955	3	11.628	10.3	4.79	13	13.1
aea22	2	PI425254	0.047	2	6.574	6.35	3.36	11.95	10.8
aea22	2	PI425259	0.038	2	7.366	7.8	3.67	12.2	10.6
aea22	2	PI425261				8.32
aea22	2	PI425264	0.035	1	7.192	7.15	3.47	10.85	11
aea22	2	PI425269		2	11.14	9.85		13	13.2
aea22	2	PI425271	0.0445	2	7.592	8.6	3.51	12.55	11.2
aea22	2	PI425274	0.0735	2	7.38	9.86	3.32	12.45	11.2
aea22	2	PI425330	0.032	2	7.012	6.9	3.55	12.3	11.3
aea22	2	PI425385	0.043	2	6.128	6	3.02	11	9.5
aea22	2	PI425387	0.0455	2	6.66	6.95	3.27	11.45	11.1
aea22	2	PI425388	0.0335	2	6.416	6.45	3.08	11.3	11.2
aea22	2	PI425389	0.0345	1	6.152	7.5	3.23	11.3	9.9
aea22	2	PI425399	0.0435	2	8.036	7.7	3.78	11.85	11.1
aea22	2	PI425413	0.0445	2	7.824	8.85	3.61	11.5	10.6
aea22	2	PI425418	0.058	2	9.204	8.1	3.96	13.05	12.7
aea22	2	PI425421	0.0405	2	7.638	7.35	3.91	12.3	11.5
aea22	2	PI425422	0.093	2	10.392	9.9	4.04	14.6	15.1
aea22	2	PI425423	0.041	2	7.214	7.1	3.51	12	11.5
aea22	2	PI425424	0.0425	2	8.254	7.05	3.71	13.5	13.4
aea22	2	PI425425	0.062	2	10.03	10.55	4.69	11.8	12
aea22	2	PI425435	0.035	1	7.682	7.05	3.79	12.3	12.6
aea22	2	PI425446	0.061	2	6.544	6.65	3.38	11.3	10.8
aea22	2	PI425456	0.0395	1	9.114	8.95	3.85	12.75	12.7
aea22	2	PI425463	0.0575	2	10.036	11.5	4.3	12.8	12
aea22	2	PI425464	0.0795	2	12.636	13.03	4.21	14.1	15.1
aea22	2	PI425481	0.0325	1	6.914	7.35	3.55	11.4	9.6
aea22	2	PI425483	0.081	2	11.182	10.25	4.11	15.25	16.2
aea22	2	PI425484	0.0745	2	7.024	7.1	3.65	12.15	10.7
aea22	2	PI425485	0.0605	2	7.278	6.9	3.43	12.6	12.7
aea22	2	PI425487	0.0305	1	6.678	6.55	3.35	11.75	10.9
aea22	2	PI425503	0.097	3	6.768	6.25	4.07	11.55	9.8
aea22	2	PI425504	0.0585	2	7.634	7.5	3.6	11.85	11.4
aea22	2	PI425506	0.035	2	7.742	7.65	3.45	13.3	12.4
aea22	2	PI425507	0.031	2	7.278	7.25	3.32	11.5	11
aea22	2	PI425508	0.036	2	6.968	9.3	3.38	11.9	10.8
aea22	2	PI425509				8.45
aea22	2	PI425510		2	7.862	7.65		11.9	11.3
aea22	2	PI425511	0.0375	2	8.024	8	3.49	12.5	12
aea22	2	PI425512	0.0435	1	8.284	7.4	4.12	11.25	10.7
aea22	2	PI425513	0.0695	2	10.094	10.55	4.22	11.2	11.1
aea22	2	PI425515	0.084	3	9.748	8.2	4.34	12.1	11.6
aea22	2	PI425517	0.0635	2	10.784	11.5	3.96	14.15	12.7
aea22	2	PI425518	0.1025	3	10.252	9.65	3.77	14.05	14.3
aea22	2	PI425520	0.0565	2	8.788	8.4	3.75	12.25	12.1
aea22	2	PI425522	0.0465	1	8.286	7.6	3.91	12.35	12.5
aea22	2	PI425523	0.0815	2	8.664	9.1	4.1	11.7	11
aea22	2	PI425527	0.0475	2	9.662	9.95	4.3	13.05	13
aea22	2	PI425528	0.0485	1	7.98	7.8	3.92	11.85	11.6
aea22	2	PI425529	0.0515	2	7.206	7.1	3.5	12.55	11.6
aea22	2	PI425533	0.053	2	8.926	8.7	4.01	13.5	13.3
aea22	2	PI425534	0.047	2	6.628	6.05	3.34	11.6	10.3
aea22	2	PI425535	0.0385	1	6.97	7.1	3.62	12.15	9.9
aea22	2	PI425536	0.0415	1	8.43	10.25	3.99	12.25	12.1
aea22	2	PI425537	0.042	2	6.756	7.35	3.52	10.85	9.4
aea22	2	PI425544	0.0725	2	9.752	9.7	4.55	12.05	12
aea22	2	PI425546	0.0425	2	7.254	7.45	3.49	12.7	12.6
aea22	2	PI425548	0.05	2	7.902	8.07	3.83	12.6	12.6
aea22	2	PI425551	0.0695	2	9.586	9.75	4.77	12.35	11.6
aea22	2	PI425552	0.0535	2	8.054	8.3	3.51	12.7	12.3
aea22	2	PI425554	0.042	2	8.14	8.65	3.92	12.55	12.6
aea22	2	PI425557	0.061	2	8.21	9.09	3.88	12.7	12.5
aea22	2	PI425569	0.051	2	9.584	9.25	4.27	13	12.9
aea22	2	PI425570	0.066	2	7.702	8.35	4.1	11.95	11.8
aea22	2	PI425573	0.0875	2	7.82	7.3	4	12.1	11.9
aea22	2	PI425575	0.049	1	9.032	9.79	3.92	12.8	12.5
aea22	2	PI425577	0.045	2	8.316	8.45	3.9	12.5	12.6
aea22	2	PI425580	0.0465	2	7.55	8.52	3.66	12.55	12.8
aea22	2	PI425581	0.0445	2	7.738	8.3	3.76	12.35	11.5
aea22	2	PI425582	0.0565	2	8.262	8.05	3.95	13.45	13.2
aea22	2	PI425583	0.102	3	11.41	11.05	3.77	16.2	17.8
aea22	2	PI425585	0.0645	2	8.744	9.75	3.82	12.8	13
aea22	2	PI425586	0.034	1	7.968	7.55	3.86	12.25	11.9
aea22	2	PI425587	0.0485	1	9.846	9.84	4.4	13.7	14
aea22	2	PI425591	0.047	2	8.454	7.7	4.18	12.45	12.2
aea22	2	PI425592	0.081	2	9.536	10	4.28	13.1	13.3
aea22	2	PI425593	0.114	3	12.746	13.05	4.5	14.85	15.8
aea22	2	PI425594	0.066	2	10.074	11.29	4.65	12.75	12.5
aea22	2	PI425599	0.104	3	9.276	8.1	4.44	12.3	12.3
aea22	2	PI425610	0.0365	2	8.334	8.65	3.99	12.3	11.7
aea22	2	PI425634	0.0415	1	8.842	8.79	3.97	12.55	13.1
aea22	2	PI425646	0.065	3	12.128	12	4.11	13.9	14
aea22	2	PI425725	0.092	2	11.624	13.4	4.26	13.3	13.7
aea22	2	PI425765	0.082	2	8.406	8.6	3.62	12.7	11.8
aea22	2	PI425766	0.076	2	8.284	8.45	3.48	12.65	12.4
aea22	2	PI425770	0.0395	1	6.414	6.55	3.35	10.4	10.4
aea22	2	PI425771	0.0525	2	8.324	9.15	3.64	12.1	11
aea22	2	PI425803	0.095	3	10.03	12.28	3.9	13.55	11.9
aea22	2	PI425811	0.0565	2	7.712	7.65	3.79	12.2	11.1
aea22	2	PI425812	0.101	2	10.956	12.66	4.29	14.5	14.2
aea22	2	PI425814	0.1075	3	12.222	11.35	4.31	14.6	16.4
aea22	2	PI425815	0.062	2	8.49	8.05	4.05	12.15	11.7
aea22	2	PI425816	0.088	3	10.766	10.95	4.96	11.5	11.3
aea22	2	PI425818	0.0455	2	9.592	9.25	4.29	12.9	12.4
aea22	2	PI425822	0.038	2	6.78	7.35	3.43	11.4	10.8
aea22	2	PI425823	0.0525	2	6.69	6.5	3.41	11.9	11.2
aea22	2	PI425824	0.0685	2	7.038	7.28	3.51	12.2	11.9
aea22	2	PI425832	0.0575	2	7.104	6.4	3.39	12.05	11.5
aea22	2	PI425840	0.039	2	7.492	6.8	3.4	12.8	12.7
aea22	2	PI425841	0.0455	2	7.124	8.95	3.35	11.7	10.8
aea22	2	PI425842	0.0525	2	7.704	7.65	3.66	12.7	11.9
aea22	2	PI425852	0.0515	2	8.532	7.95	3.82	13.05	12.3
aea22	2	PI425859	0.061	2	10.146	9.55	4.94	11.8	11.7
aea22	2	PI425862	0.0845	2	11.396	13.01	3.96	14.05	15.3
aea22	2	PI425891	0.044	2	9.318	7.95	4.07	14.2	14.3
aea22	2	PI425965	0.059	2	7.324	8.35	3.45	11.25	11.5
aea22	2	PI426026	0.06	2	8.442	7.51	4.21	10.45	10.1
aea22	2	PI426029	0.0725	2	9.118	9.45	3.98	12.2	12.3
aea22	2	PI426038	0.105	3	9.858	9.6	4.9	12.7	12.9
aea22	2	PI426039	0.1685	3	10.18	10.85	4.79	12.75	12.8
aea22	2	PI426042	0.0475	2	8.824	9.3	4.48	12.4	11.8
aea22	2	PI426055	0.0645	2	8.594	9.35	3.85	12.4	11.2
aea22	2	PI426058	0.0365	2	7.52	7.45	3.26	12.6	12.6
aea22	2	PI426098	0.038	2	7.614	10.85	3.71	12.3	11.6
aea22	2	PI426109	0.0635	2	6.906	7.58	3.4	12.4	12.3
aea22	2	PI426118	0.043	2	7.644	7.93	3.52	13.35	12.4
aea22	2	PI426127	0.03	1	7.712	7.15	3.89	12.6	12.2
aea22	2	PI426139				7.3
aea22	2	PI426149	0.0465	2	7.038	7.05	3.5	12.35	11.9
aea22	2	PI427024	0.0345	2	6.8	7.4	3.24	11.1	11.2
aea22	2	PI427060	0.089	3	12.184	10.25	4.59	13.1	13.1
aea22	2	PI674166	0.0975	3	12.576	12.95	4.8	14.3	13.7
aea22	2	TypeP	0.0765	2	10.486	10.79	4.38	12.5	12.4
aea22	2	TypeRB	0.064	2	8.37	8.95	3.63	12.45	12.4
aea23	1	AVMU0001	0.045	1	7.267	7.13	3.605	12.6	12.3
aea23	1	AVMU0201	0.12475	3	10.219	10.38	3.865	12.3	11.4
aea23	1	AVMU8501	0.0785	2	7.904	7.67	3.74	11.7	11.3
aea23	1	AVMU9701	0.191	3	9.298	9.57	4.675	10.9	10.7
aea23	1	Berken	0.095	2	8.099	8.24	3.45	11.6	11.8
aea23	1	CommChk1	0.136	2	9.836	10.1	4.2	13.6	13.4
aea23	1	CommChk2	0.1155	2	9.487	9.58	4.115	13	12.9
aea23	1	Lincon	0.099	2	9.153	9.4	4.175	13.8	13.5
aea23	1	OK2000	0.177	3	9.028	9.58	4.21	12.3	12.2
aea23	1	PI163110	0.115	2	7.617	7.79	3.89	12.2	12.4
aea23	1	PI164726	0.103	2	8.784	8.9	3.885	14.8	14.6
aea23	1	PI164770	0.095	2	7.229	7.25	3.435	12	11.3
aea23	1	PI167295	0.121	2	8.383	8.46	3.68	12.3	11.9
aea23	1	PI179703	0.078	2	7.401	7.5	3.78	12.6	12.7
aea23	1	PI183458	0.0885	2	8.892	8.95	4.01	12.4	12.4
aea23	1	PI183936	0.074	1	7.981	7.89	3.635	13.1	13.5
aea23	1	PI199355	0.0765	2	8.05	8.01	3.79	13.1	13.2
aea23	1	PI201869	0.2145	3	11.641	11.92	4.39	13.2	11.7
aea23	1	PI201874	0.1955	3	10.589	10.65	4.075	14.6	14.9
aea23	1	PI213012	0.1055	2	8.167	8.19	3.675	12.5	11.9
aea23	1	PI254557	0.119	2	7.28	7.45	3.545	12.1	12.3
aea23	1	PI264686	0.13	2	7.943	7.86	4.27	11.4	11.5
aea23	1	PI271401	0.0925	2	9.569	9.63	4.86	12.5	13
aea23	1	PI271403	0.1165	2	8.42	8.61	3.87	14	13.6
aea23	1	PI305413	0.0995	2	7.588	7.85	3.79	11.4	11.6
aea23	1	PI346313	0.094	2	6.77	6.83	3.35	13.3	13.2
aea23	1	PI346315	0.188	3	10.39	10.49	3.98	13.8	13.1
aea23	1	PI362307	0.083	2	7.859	7.87	3.68	12.6	12.4
aea23	1	PI362309	0.091	2	7.638	7.68	3.935	11.8	11.2
aea23	1	PI362310	0.066	2	8.017	8.08	3.78	13	12.9
aea23	1	PI362311	0.1185	2	7.12	7.16	3.55	12.5	12.7
aea23	1	PI362316	0.073	2	7.338	7.38	3.625	12.4	12.3
aea23	1	PI362322	0.1085	2	8.506	8.52	3.75	12	12.2
aea23	1	PI362324	0.059	1	8.123	8.13	3.855	13.1	13.1
aea23	1	PI362326	0.0845	2	8.113	8.08	3.775	12.1	12.1
aea23	1	PI362327	0.1115	2	7.834	7.9	3.9	12.2	11.9
aea23	1	PI363147	0.0935	2	7.146	7.15	3.3	12.2	12.2
aea23	1	PI363149	0.081	2	7.96	7.99	3.78	13.6	12.9
aea23	1	PI363152	0.095	2	7.374	7.35	3.635	12.8	12.5
aea23	1	PI363153	0.114	2	8.798	8.92	3.6	11	10.2
aea23	1	PI363190	0.154	3	8.614	8.73	3.79	13.2	13.8
aea23	1	PI363204	0.1275	2	12.025	12.14	4.185	14.5	16.3
aea23	1	PI363222	0.085	2	6.856	6.95	3.565	11.9	11.8
aea23	1	PI363231	0.0855	2	7.251	7.29	3.49	11.7	11.3
aea23	1	PI363271	0.094	2	7.091	7.11	3.52	12.2	12.3
aea23	1	PI363272	0.084	2	7.463	7.26	3.57	11.6	11.3
aea23	1	PI363301	0.1055	2	7.985	8.06	3.99	13.5	13.7
aea23	1	PI363302	0.1265	2	8.261	8.32	3.94	12.2	12.1
aea23	1	PI363315	0.097	2	7.375	7.51	3.855	13.1	13.1
aea23	1	PI363324	0.1205	2	6.966	6.87	3.995	11.8	11.4
aea23	1	PI363326	0.061	2	6.356	6.36	3.145	11.2	10.9
aea23	1	PI363330	0.0825	2	8.031	8.12	3.65	13.4	13.6
aea23	1	PI363332	0.107	2	7.307	7.44	3.58	12.9	12.2
aea23	1	PI363333	0.069	2	7.389	7.47	3.8	13	13.3
aea23	1	PI363334	0.18	2	8.276	8.64	4.105	12.7	12.9
aea23	1	PI363341	0.1	2	6.946	6.83	3.535	12	12
aea23	1	PI363346		1	7.568	7.75		11.7	11.6
aea23	1	PI363354	0.049	1	7.027	6.98	3.33	11.3	10.9
aea23	1	PI363358	0.0965	2	8.814	8.99	4.04	11.7	11.2
aea23	1	PI363359	0.086	2	7.651	7.64	4	11.1	10.4
aea23	1	PI363360	0.1095	2	10.158	10.35	4.97	11.9	12.6
aea23	1	PI363362	0.1625	3	12.011	12.18	4.725	13.2	11.9
aea23	1	PI363374	0.078	2	7.501	7.53	3.395	13.4	13.3
aea23	1	PI363377	0.0805	2	7.292	7.4	3.71	12.7	13.1
aea23	1	PI363380	0.098	2	8.113	8.18	3.73	12.7	12.7
aea23	1	PI363381	0.145	2	11.124	11.3	4.945	12.8	12.8
aea23	1	PI363391	0.093	2	7.729	7.81	3.465	12.6	12.5
aea23	1	PI363407	0.055	2	6.977	7.16	3.525	11	10.9
aea23	1	PI363416	0.085	2	7.938	8.1	4.185	12.1	11.3
aea23	1	PI363419	0.173	3	10.821	11	3.86	15	16
aea23	1	PI363459	0.1245	2	7.697	7.64	3.61	12.1	12.6
aea23	1	PI363474	0.059	1	8.784	8.71	4.095	12.9	12.8
aea23	1	PI363475	0.059	1		6.59		13.2	13.4
aea23	1	PI363484	0.06	1	6.951	7	3.85	13.1	12.8
aea23	1	PI363485	0.0885	2	7.45	7.22	3.655	11.9	12.2
aea23	1	PI363493	0.061	2	7.143	6.94	3.74	12.7	12.2
aea23	1	PI363494	0.1055	2	7.366	7.39	3.545	12.8	12.6
aea23	1	PI363506	0.111	2	7.365	7.6	3.675	12	12
aea23	1	PI363514	0.0935	2	8.202	8.39	4.25	11.6	10.6
aea23	1	PI363516	0.0795	2	7.265	7.49	3.895	12.1	11.9
aea23	1	PI363517	0.1	2	8.251	8.46	4.045	11.7	11.6
aea23	1	PI363523	0.107	2	8.867	9.08	3.95	12.2	12.1
aea23	1	PI363565	0.079	2	6.457	6.48	3.26	11.3	10.3
aea23	1	PI363566	0.077	2	7.007	7.01	3.375	11.7	11.6
aea23	1	PI363585	0.0605	1	6.369	6.36	3.525	12.4	11.2
aea23	1	PI363591	0.0905	2	8.098	8.07	3.935	11.8	11.6
aea23	1	PI363592	0.119	2	6.957	6.62	3.435	12.6	12.6
aea23	1	PI363595	0.1625	2	8.527	9.07	3.69	13.9	13.1
aea23	1	PI363596	0.123	2	7.745	7.65	3.415	11.7	12.3
aea23	1	PI363597	0.1155	2	6.882	6.98	3.36	12.5	11.8
aea23	1	PI363600	0.1005	2	7.763	7.66	3.855	11.8	12.3
aea23	1	PI363604	0.0675	2	7.058	7.02	3.56	11.7	10.4
aea23	1	PI363605	0.0705	2	7.073	7.11	3.49	12.8	13.1
aea23	1	PI363613	0.1555	3	8.655	8.99	3.74	12.8	12.2
aea23	1	PI363615	0.1355	2	8.378	8.4	3.45	13.3	13.2
aea23	1	PI363635		3	9.123	9.33		12.5	12.2
aea23	1	PI363645	0.0835	2	8.326	8.25	3.845	13.1	13
aea23	1	PI363647	0.093	2	6.93	7.14	3.665	12.7	12.7
aea23	1	PI363657	0.121	3	6.777	6.87	3.455	11.7	11.6
aea23	1	PI363668	0.1245	2	7.598	7.71	3.325	12.9	13.7
aea23	1	PI363678	0.102	2	7.693	7.99	3.355	11.5	13.3
aea23	1	PI363696	0.107	2	7.931	7.86	3.74	11.9	11.7
aea23	1	PI363699	0.1215	2	7.922	7.9	4.24	12.7	12
aea23	1	PI363763	0.0845	2	8.977	8.85	4.13	12.5	12.5
aea23	1	PI363766	0.103	2	8.212	8.36	3.845	11.6	10.8
aea23	1	PI363778	0.082	1	7.593	7.82	3.545	13.1	12.7
aea23	1	PI363779	0.1225	2	9.217	9.24	4.2	13	13.2
aea23	1	PI363781	0.0905	2	6.943	7.19	3.37	11.2	10.9
aea23	1	PI363782	0.0545	1	7.249	7.22	3.61	12.4	11.9
aea23	1	PI363820	0.059	2	6.77	6.64	2.995	12.1	12.8
aea23	1	PI363823	0.0815	2	7.702	7.92	3.585	12	11.7
aea23	1	PI363824	0.0775	2	6.51	6.5	2.985	12.3	12.2
aea23	1	PI363825	0.083	1	7.482	7.48	3.565	13.3	13.5
aea23	1	PI363828	0.094	2	7.232	7.28	3.62	12.4	12.2
aea23	1	PI363836	0.0825	2	7.649	7.58	3.655	12.1	12.2
aea23	1	PI363840	0.1605	2	10.601	10.9	4.88	12.6	13.2
aea23	1	PI363869	0.1515	2	10.129	10.35	4.45	13.2	12.3
aea23	1	PI363909	0.2085	3	9.211	9.48	3.8	13.2	12.7
aea23	1	PI363974	0.137	2	9.044	9.43	3.74	11.7	10.6
aea23	1	PI363988	0.114	2	8.605	8.64	3.94	13.2	13
aea23	1	PI363989	0.0945	2	7.062	7.18	3.65	12.7	12.4
aea23	1	PI364007	0.093	2	7.791	7.8	3.57	11.6	11.4
aea23	1	PI364015	0.117	2	7.923	8.11	3.83	12.2	12.4
aea23	1	PI364016	0.0815	2	6.989	6.94	3.545	11.4	11.6
aea23	1	PI364028	0.078	2	7.981	8.13	3.75	13.9	13.7
aea23	1	PI364047	0.094	2	7.222	7.31	3.695	11.3	11.2
aea23	1	PI364049	0.097	2	7.612	7.66	3.815	12.5	12.3
aea23	1	PI364070	0.1005	2	7.656	7.7	3.68	13.4	13
aea23	1	PI364119	0.1785	2	7.374	7.73	3.72	12.3	11.6
aea23	1	PI364123	0.078	2	7.051	6.98	3.43	11.8	11.5
aea23	1	PI364123	0.078	2	7.051	6.98	3.43	11.5	10.2
aea23	1	PI364123	0.078	2	7.051	6.98	3.59	11.8	11.5
aea23	1	PI364123	0.078	2	7.051	6.98	3.59	11.5	10.2
aea23	1	PI364123	0.078	2	7.1	7.01	3.43	11.8	11.5
aea23	1	PI364123	0.078	2	7.1	7.01	3.43	11.5	10.2
aea23	1	PI364123	0.078	2	7.1	7.01	3.59	11.8	11.5
aea23	1	PI364123	0.078	2	7.1	7.01	3.59	11.5	10.2
aea23	1	PI364123	0.078	2	7.051	6.98	3.43	11.8	11.5
aea23	1	PI364123	0.078	2	7.051	6.98	3.43	11.5	10.2
aea23	1	PI364123	0.078	2	7.051	6.98	3.59	11.8	11.5
aea23	1	PI364123	0.078	2	7.051	6.98	3.59	11.5	10.2
aea23	1	PI364123	0.078	2	7.1	7.01	3.43	11.8	11.5
aea23	1	PI364123	0.078	2	7.1	7.01	3.43	11.5	10.2
aea23	1	PI364123	0.078	2	7.1	7.01	3.59	11.8	11.5
aea23	1	PI364123	0.078	2	7.1	7.01	3.59	11.5	10.2
aea23	1	PI364123	0.115	2	7.051	6.98	3.43	11.8	11.5
aea23	1	PI364123	0.115	2	7.051	6.98	3.43	11.5	10.2
aea23	1	PI364123	0.115	2	7.051	6.98	3.59	11.8	11.5
aea23	1	PI364123	0.115	2	7.051	6.98	3.59	11.5	10.2
aea23	1	PI364123	0.115	2	7.1	7.01	3.43	11.8	11.5
aea23	1	PI364123	0.115	2	7.1	7.01	3.43	11.5	10.2
aea23	1	PI364123	0.115	2	7.1	7.01	3.59	11.8	11.5
aea23	1	PI364123	0.115	2	7.1	7.01	3.59	11.5	10.2
aea23	1	PI364123	0.115	2	7.051	6.98	3.43	11.8	11.5
aea23	1	PI364123	0.115	2	7.051	6.98	3.43	11.5	10.2
aea23	1	PI364123	0.115	2	7.051	6.98	3.59	11.8	11.5
aea23	1	PI364123	0.115	2	7.051	6.98	3.59	11.5	10.2
aea23	1	PI364123	0.115	2	7.1	7.01	3.43	11.8	11.5
aea23	1	PI364123	0.115	2	7.1	7.01	3.43	11.5	10.2
aea23	1	PI364123	0.115	2	7.1	7.01	3.59	11.8	11.5
aea23	1	PI364123	0.115	2	7.1	7.01	3.59	11.5	10.2
aea23	1	PI364167	0.20625	3	6.766	6.88	3.8275	11.6	11.2
aea23	1	PI364205	0.165	3	11.04	11.58	4.08	15	15.6
aea23	1	PI364213	0.1005	2	9.728	9.9	4.38	14.7	15.1
aea23	1	PI364214	0.085	2	7.093	7.02	3.19	11.3	11.3
aea23	1	PI364218	0.0915	2	7.02	7.14	3.565	11.1	10.9
aea23	1	PI364224	0.097	2	8.032	8.1	3.735	13.5	13.2
aea23	1	PI364225	0.0975	2	7.933	8.04	3.64	12.7	12.5
aea23	1	PI364230	0.112	2	7.575	7.65	3.55	12.9	13.1
aea23	1	PI364231	0.064	1	7.105	7.14	3.1	11.6	11.2
aea23	1	PI368266	0.1595	2	7.942	8.27	3.6925	12.6	13
aea23	1	PI368275	0.0915	2	6.9	7.1	3.095	12.3	12.9
aea23	1	PI368277	0.138	2	8.597	8.85	3.99	12	12.6
aea23	1	PI368279	0.183	3	9.975	10.28	4.835	12.2	12.8
aea23	1	PI368285	0.092	2	7.317	7.33	3.125	12.8	12.1
aea23	1	PI368302	0.076	1	7.522	7.52	3.73	11.1	10.3
aea23	1	PI368305	0.0745	2	6.927	6.94	3.35	11.7	11.9
aea23	1	PI368329	0.1025	2	8.564	8.81	3.905	13.2	13.7
aea23	1	PI368330	0.1875	3	10.393	10.59	4.13	12.7	14.5
aea23	1	PI368332	0.0975	2	8.14	7.94	3.755	11.9	11.9
aea23	1	PI369768	0.2445	3	9.65	10.14	4.625	12.3	13.3
aea23	1	PI369795	0.185	3	9.049	9.46	4.24	11.5	11.9
aea23	1	PI374130	0.087	2	7.977	8.03	3.65	12.9	12.6
aea23	1	PI376849	0.132	2	8.505	8.65	4.08	12.4	13.1
aea23	1	PI376850	0.1095	2	8.57	8.67	3.845	13	11.7
aea23	1	PI376856	0.1325	2	8.598	8.85	3.89	13.4	13.3
aea23	1	PI376923	0.1805	2	9.961	9.98	4.76	12.3	11.4
aea23	1	PI376951	0.0515	1	5.118	5.26	2.915	8.8	7.7
aea23	1	PI376952	0.1005	2	7.193	7.09	3.075	13	13.7
aea23	1	PI376989	0.0605	2	6.878	6.96	3.17	11.7	11.7
aea23	1	PI377014	0.061	1	6.645	6.78	3.115	11.8	11.7
aea23	1	PI377022	0.067	2	7.081	7.01	3.725	12.1	10.8
aea23	1	PI377039	0.0975	2	7.488	7.57	3.32	12.1	11.9
aea23	1	PI377081	0.058	1	8.091	8.01	3.905	12.5	12.4
aea23	1	PI377138	0.103	2	8.299	8.64	4.065	12.8	13.1
aea23	1	PI377147	0.086	2	7.507	7.52	3.655	11.6	12.1
aea23	1	PI377186	0.096	2	7.834	7.83	3.63	13.3	13.1
aea23	1	PI377193	0.109	2	7.635	7.95	3.665	11.4	11
aea23	1	PI377195	0.102	2	7.702	7.85	3.86	11.5	11.1
aea23	1	PI377196	0.095	2	8.211	8.28	3.91	13.4	13.4
aea23	1	PI377197	0.087	2	6.545	6.68	3.475	9.7	9.4
aea23	1	PI377198	0.1305	2	8.472	8.36	3.855	11.7	12.1
aea23	1	PI377202	0.0815	1	7.093	7.1	3.485	12.5	11.8
aea23	1	PI377203	0.1025	2	6.956	7.02	3.585	12.9	13.1
aea23	1	PI377207	0.1415	3	7.808	7.91	3.485	12.5	12.4
aea23	1	PI377208	0.11775	2	7.54	7.57	3.805	12.5	12.3
aea23	1	PI377217	0.086	2	7.027	7.16	3.515	11.6	11.9
aea23	1	PI377220	0.147	2	9.91	9.9	4.015	12.3	12.2
aea23	1	PI377223	0.114	2	7.811	7.91	3.89	11.9	12.3
aea23	1	PI377228	0.075	1	7.88	7.78	3.68	12.9	12.6
aea23	1	PI377231	0.1315	2	7.895	8.02	3.31	11.8	12.4
aea23	1	PI377232	0.0665	2	8.005	8.09	3.835	11.3	10.5
aea23	1	PI377233	0.1395	2	8.533	8.65	4.05	13.1	13.4
aea23	1	PI377235	0.102	2	8.795	8.98	3.94	12.6	13.2
aea23	1	PI377236	0.275	3	12.124	12.44	4.845	12.6	12.2
aea23	1	PI377238	0.139	2	7.344	7.36	3.59	12.1	12.9
aea23	1	PI377239	0.098	2	7.288	7.42	3.46	12.4	11.9
aea23	1	PI377241	0.0935	2	7.769	7.84	3.765	12.6	12.6
aea23	1	PI377242	0.1165	2	7.011	6.98	3.75	12	10.9
aea23	1	PI377244	0.094	2	7.095	7.18	3.59	10.7	10.5
aea23	1	PI377248	0.092	2	7.372	7.49	3.705	12.1	11.2
aea23	1	PI377249	0.08	2	6.43	6.41	3.355	11.1	10.5
aea23	1	PI377250		2	7.733	7.74		12.8	12.7
aea23	1	PI377255	0.0635	1	7.501	7.44	3.725	12.8	13
aea23	1	PI377256	0.0925	2	7.441	7.33	3.665	13	12.7
aea23	1	PI377258	0.075	2	6.85	6.82	3.445	11.2	10.8
aea23	1	PI377259	0.1135	2	7.876	8.16	3.61	12	11.8
aea23	1	PI377261	0.1075	2	7.441	7.46	3.705	12	11.1
aea23	1	PI377262	0.0775	2	7.797	7.92	3.93	12.5	11.6
aea23	1	PI377263	0.119	2	6.557	6.78	3.295	11.6	11.7
aea23	1	PI377265	0.1435	2	7.341	7.46	3.645	12.8	12.5
aea23	1	PI377266	0.117	2	8.199	8.27	3.64	12.6	13
aea23	1	PI377267	0.088	2	6.97	7.12	3.49	11.3	11.3
aea23	1	PI377268	0.0485	1	6.806	6.85	3.71	10.8	10.4
aea23	1	PI377271	0.079	2	8.068	7.81	3.665	12.2	11.8
aea23	1	PI377272	0.126	2	6.83	6.73	3.36	12.4	13
aea23	1	PI377274	0.089	2	6.956	6.83	3.185	12.4	12.5
aea23	1	PI377275	0.0525	1	6.851	6.84	3.415	11.2	10.3
aea23	1	PI377276	0.08925	2	7.035	6.97	3.6125	11.3	11
aea23	1	PI377281	0.0615	2	7.574	7.49	3.895	12.6	12
aea23	1	PI377283	0.1265	2	8.158	8.28	3.805	12.6	11.5
aea23	1	PI377284	0.08	1	7.337	7.19	3.55	11.8	11.8
aea23	1	PI377286	0.1285	2	6.987	6.98	3.545	12.4	11
aea23	1	PI377287	0.077	2	7.736	7.87	3.525	13.3	13.3
aea23	1	PI377288	0.107	2	7.468	7.33	3.62	11.7	10.7
aea23	1	PI377296	0.057	1	6.103	6.23	3.19	10.4	9.6
aea23	1	PI377297	0.149	2	7.678	7.68	3.73	11.3	10.6
aea23	1	PI377298	0.087	2	5.882	5.99	3.3	11.1	10.3
aea23	1	PI377299	0.1705	2	7.365	7.68	3.495	12.6	12.8
aea23	1	PI377304	0.0925	2	7.624	7.56	3.86	12.3	11.7
aea23	1	PI377305	0.068	1	6.412	6.52	3.2	11.2	10.5
aea23	1	PI377306	0.0755	2	7.961	7.93	3.765	13.1	12.7
aea23	1	PI377312	0.122	2	6.835	6.84	3.28	12.9	13.2
aea23	1	PI377313	0.0875	2	6.678	6.78	3.36	11.8	11.1
aea23	1	PI377316	0.1475	2	7.802	8.14	3.635	12.2	11.1
aea23	1	PI377338	0.076	2	7.099	7.07	3.445	12.5	11.9
aea23	1	PI377342	0.093	2	7.649	7.76	3.75	12.2	12.3
aea23	1	PI377349	0.1535	2	7.154	7.22	3.49	11.9	11.9
aea23	1	PI377354	0.112	2	9.033	9.22	3.72	14.3	14.7
aea23	1	PI377363	0.1675	3	10.642	10.9	4.13	14	14.6
aea23	1	PI385297	0.08	2	6.585	6.55	3.425	12.1	10.8
aea23	1	PI390419		2	7.559	7.53		13.4	12
aea23	1	PI413223	0.133	2	8.31	8.73	3.845	11.6	12.1
aea23	1	PI424964	0.22	3	9.798	10.06	4.28	12.3	12.9
aea23	1	PI424984	0.283	3	10.814	11.39	4.305	12	12.4
aea23	1	PI425029	0.0965	2	7.619	7.61	3.935	12.2	11.6
aea23	1	PI425038	0.1385	2	8.401	8.25	3.885	11.1	11.2
aea23	1	PI425045	0.204	2	9.031	9.46	4.19	10.8	10.2
aea23	1	PI425085	0.2795	3	11.801	12.14	4.335	13.5	14.4
aea23	1	PI425130	0.0755	2	8.036	7.91	4.165	12.2	12.6
aea23	1	PI425136	0.08	2	7.143	7.27	3.55	12.5	12.4
aea23	1	PI425138	0.1075	2	7.294	6.98	3.5	11.4	10.5
aea23	1	PI425160	0.377	3	8.771	9.98	4.695	12.1	12.5
aea23	1	PI425167	0.297	3	10.844	11.07	4.62	12.6	12.6
aea23	1	PI425169	0.1165	2	7.115	7.18	3.686666667	13.4	13.1
aea23	1	PI425192	0.106	2	6.714	6.73	3.23	12.1	12.6
aea23	1	PI425201	0.116	2	8.048	8.1	4.055	10.5	10
aea23	1	PI425219	0.1765	2	8.523	8.92	3.57	13.2	13.5
aea23	1	PI425229	0.096	2	8.993	9.23	4.14	12.1	11.4
aea23	1	PI425240	0.342	3	10.651	11.56	4.915	12.3	11.8
aea23	1	PI425254	0.0825	2	6.502	6.39	3.455	11.9	12
aea23	1	PI425259	0.077	1	7.438	7.39	3.59	12.9	12.8
aea23	1	PI425261		2	7.72	7.85		11.9	11.8
aea23	1	PI425264	0.0755	2	7.202	7.16	3.505	11.2	10
aea23	1	PI425271	0.097	2	7.793	7.86	3.575	12.3	12.4
aea23	1	PI425274	0.098	2	6.694	6.87	3.365	11.5	11.3
aea23	1	PI425330	0.0885	2	7.202	7.26	3.71	12.8	12.7
aea23	1	PI425385	0.105	2	7.145	7.22	3.495	12.5	12.3
aea23	1	PI425387	0.113	2	7.027	7.23	3.32	12.6	12.4
aea23	1	PI425388	0.097	2	6.092	6.22	3.41	9.6	9.2
aea23	1	PI425389	0.0605	2	5.472	5.17	3.25	9.9	8.2
aea23	1	PI425399	0.1435	3	8.348	8.39	3.85	12.9	12.4
aea23	1	PI425413	0.1335	2	8.088	8.27	3.82	12.9	13
aea23	1	PI425418		2	8.095	8.09		12.5	12.3
aea23	1	PI425421	0.0585	1	8.676	8.76	4.075	13.1	13.1
aea23	1	PI425422	0.17	3	8.986	9.43	3.795	13.6	13.9
aea23	1	PI425423	0.093	2	7.441	7.47	3.69	12.2	12.4
aea23	1	PI425424	0.1025	2	7.907	7.98	3.715	14.3	14.5
aea23	1	PI425425	0.24	3	8.685	9.35	4.135	11.3	11.9
aea23	1	PI425435	0.069	2	7.102	7.14	3.57	12.7	13.2
aea23	1	PI425446	0.113	2	6.841	6.73	3.48	12.5	12.6
aea23	1	PI425456	0.152	3	10.214	10.84	3.75	11.1	14
aea23	1	PI425463	0.133	2	9.022	8.92	3.915	11	11.7
aea23	1	PI425464	0.2005	3	12.189	12.48	4.255	14.3	15.1
aea23	1	PI425481	0.093	2	7.545	7.8	3.705	11.9	11.4
aea23	1	PI425483	0.136	2	10.975	11.02	4.08	15.4	16
aea23	1	PI425484	0.1335	2	7.383	7.59	3.695	11.9	11.4
aea23	1	PI425485	0.123	3	7.407	7.42	3.815	11.8	11.8
aea23	1	PI425487	0.06275	2	6.298	6.37	3.4175	11.6	10.9
aea23	1	PI425503	0.0865	2	7.125	7.02	3.45	11.9	11.1
aea23	1	PI425504	0.078	2	7.029	6.88	3.42	11.4	11.3
aea23	1	PI425506	0.078	2	6.974	7.02	3.25	11.7	10.7
aea23	1	PI425507	0.0805	2	7.66	7.79	3.685	11.9	12.1
aea23	1	PI425508	0.0685	2	6.894	6.9	3.585	12.5	12.5
aea23	1	PI425509	0.079	2	7.577	7.63	3.61	12.5	12.6
aea23	1	PI425510	0.08	2	6.761	6.89	3.47	11.6	11.2
aea23	1	PI425511	0.0635	2	8.143	8.18	3.8	13.3	13.1
aea23	1	PI425512	0.1005	2	8.284	8.58	3.96	11.5	11.6
aea23	1	PI425513	0.2355	3	10.836	11.27	4.58	12	11.6
aea23	1	PI425515	0.1155	2	7.996	8.01	3.97	10.8	10.4
aea23	1	PI425517	0.1165	2	8.566	8.64	3.78	13.5	12.5
aea23	1	PI425518	0.172	3	10.319	10.62	4.2	13.3	14.4
aea23	1	PI425520	0.09	2	8.309	8.36	3.62	12.2	11.8
aea23	1	PI425522	0.13	2	7.701	7.94	3.835	12.4	12.3
aea23	1	PI425523	0.1345	2	10.036	10.2	4.345	13.6	13.6
aea23	1	PI425527	0.0965	2	9.988	10.2	4.325	13.8	14
aea23	1	PI425528	0.0825	2	8.055	8.28	3.81	12.2	11.7
aea23	1	PI425529		2	7.082	7.2		12.8	12.6
aea23	1	PI425533	0.073	1	8.096	8.22	4.085	12.1	12.1
aea23	1	PI425534	0.0685	1	6.001	6.05	3.57	10	9.4
aea23	1	PI425535	0.0695	1	8.234	8.33	3.725	13.3	13.1
aea23	1	PI425536	0.0835	2	8.436	8.45	3.905	12.7	13
aea23	1	PI425537	0.124	2	7.692	7.49	4.1	12.5	12.7
aea23	1	PI425544	0.1495	2	9.949	10.17	4.68	13.5	13.9
aea23	1	PI425546	0.0845	2	7.149	7.19	3.56	11.9	11.9
aea23	1	PI425548	0.1385	2	8.687	8.49	3.785	13.3	13.1
aea23	1	PI425551	0.162	2	8.241	8.74	4.145	10.9	10.3
aea23	1	PI425552	0.1245	2	8.371	8.54	3.825	12.2	12.1
aea23	1	PI425554	0.0655	2	7.791	7.86	3.885	13.4	13.4
aea23	1	PI425557	0.0885	2	8.116	8.16	3.94	13.1	13.1
aea23	1	PI425569	0.0955	2	8.18	8.21	3.895	12.6	12.7
aea23	1	PI425570	0.11	2	7.683	7.71	3.905	12.7	12.8
aea23	1	PI425573	0.111	2	7.27	7.38	3.835	12.2	11.9
aea23	1	PI425575	0.1085	2	9.071	9.08	4.035	13.4	13.3
aea23	1	PI425577	0.092	2	8.287	8.27	3.78	13	13.2
aea23	1	PI425580	0.071	2	6.906	6.93	3.55	11.6	11.1
aea23	1	PI425581	0.0765	1	8.04	8.07	3.865	13.2	13
aea23	1	PI425582	0.1025	2	7.809	8.06	3.77	12.8	12.88888889
aea23	1	PI425583	0.1535	2	10.603	10.6	3.925	13.6	14.1
aea23	1	PI425585	0.1505	3	8.538	8.78	3.99	12.2	11.6
aea23	1	PI425586	0.073	2	7.798	7.85	3.715	12.7	12.8
aea23	1	PI425587	0.112	2	9.231	9.2	4.11	12.7	12.4
aea23	1	PI425591	0.0985	2	7.848	7.83	4	13.2	13.2
aea23	1	PI425592	0.1875	3	8.933	9	4.215	13.4	13.2
aea23	1	PI425593	0.25	3	11.848	12.62	4.305	13.9	14.7
aea23	1	PI425594	0.1245	2	10.358	10.55	4.615	14.4	14.3
aea23	1	PI425599	0.12725	2	8.727	9.13	4.04	12.1	12.4
aea23	1	PI425610	0.0865	2	7.577	7.77	3.915	12.2	12.5
aea23	1	PI425634	0.0955	2	8.35	8.54	4.07	12.1	11.2
aea23	1	PI425646	0.202	3	11.1	11.29	4.43	13.7	14.5
aea23	1	PI425725	0.1585	2	12.003	12.42	4.395	13.6	15
aea23	1	PI425765	0.0985	2	7.981	7.82	3.61	12.9	13
aea23	1	PI425766	0.105	2	7.813	7.84	3.64	12.5	12.5
aea23	1	PI425770	0.1165	2	6.86	6.64	3.57	10.9	9.9
aea23	1	PI425771	0.114	2	8.737	8.71	3.365	12.9	13
aea23	1	PI425803		3	9.139	9.5		11.8	10.9
aea23	1	PI425811	0.144	3	7.989	8.12	3.735	12.5	11.5
aea23	1	PI425812	0.255	3	10.636	10.93	4.03	12.5	14.8
aea23	1	PI425814	0.178	3	11.488	11.43	4.24	14.5	14.9
aea23	1	PI425815	0.1315	2	7.707	7.87	3.955	12.9	12.9
aea23	1	PI425816	0.095	2	7.422	7.49	3.555	11.7	11.8
aea23	1	PI425818	0.125	2	9.574	9.32	4.115	13.3	13.6
aea23	1	PI425822	0.0935	1	7.171	7.29	3.62	11.6	11.7
aea23	1	PI425823	0.1265	3	7.035	7.22	3.6425	12.6	12.2
aea23	1	PI425824	0.0865	2	7.024	7.16	3.465	12	11.7
aea23	1	PI425832	0.129	3	6.253	6.25	3.23	10.6	9.5
aea23	1	PI425840	0.073	1	6.967	7.09	3.48	12.8	12.6
aea23	1	PI425841	0.101	2	7.588	7.68	3.615	14.2	14.1
aea23	1	PI425842	0.116	2	7.942	8.31	3.6	13.8	14
aea23	1	PI425852	0.139	2	7.391	7.53	3.645	11.7	10.8
aea23	1	PI425859	0.093	2	9.044	9.01	4.48	13	13.2
aea23	1	PI425862	0.1325	2	8.559	8.9	4.21	12.2	12
aea23	1	PI425891	0.088	1	7.973	8.15	4.02	12.2	12.2
aea23	1	PI425965	0.092	2	6.715	6.73	3.535	12.4	11.8
aea23	1	PI426026	0.155	2	9.159	8.93	4.245	11.7	11.7
aea23	1	PI426029	0.1635	2	9.288	9.41	4.115	13.2	13.5
aea23	1	PI426038	0.209	3	8.859	9.58	4.4	12.7	13.1
aea23	1	PI426039	0.211	3	8.495	9	4.745	10.6	9.9
aea23	1	PI426042	0.0825	2	9.127	9.22	4.54	12.6	12.4
aea23	1	PI426055	0.124	2	7.584	7.53	3.57	13	12.5
aea23	1	PI426058	0.0485	1	6.78	6.99	3.39	10.9	10.4
aea23	1	PI426098	0.169	2	11.719	12.09	3.82	15.6	16.1
aea23	1	PI426109	0.1205	2	6.746	6.76	3.245	11.7	11.8
aea23	1	PI426118	0.078	2	7.432	7.47	3.52	13.5	13.4
aea23	1	PI426127	0.072	2	7.35	7.39	3.855	11.8	11.4
aea23	1	PI426139	0.1135	3	7.133	7	3.515	11.2	11.7
aea23	1	PI426149	0.0975	2	7.121	7.06	3.345	12	11.9
aea23	1	PI427024	0.0875	2	6.364	6.61	3.08	11.3	11.4
aea23	1	PI427060	0.212	3	10.747	10.95	4.445	12.1	13.3
aea23	1	PI674166	0.1585	2	12.214	12.49	4.775	13.8	13.4
aea23	1	TypeP	0.2945	3	9.787	10.58	4.245	12.2	12.1
aea23	1	TypeRB	0.1565	3	9.176	9.12	3.77	13	13.6
aea23	2	AVMU0001	0.0735	2	7.013	6.83	3.335	12	11.4
aea23	2	AVMU0201	0.1675	3	8.594	8.74	4.075	9.5	8.6
aea23	2	AVMU8501	0.138	2	8.76	8.66	3.975	12.8	13.1
aea23	2	AVMU9701	0.1435	2	9.151	9.43	4.755	11	10.9
aea23	2	Berken	0.1545	2	10.633	10.57	4.61	12.8	13.4
aea23	2	CommChk1	0.125	2	8.307	8.31	3.67	12.4	12.7
aea23	2	CommChk2	0.171	3	12.304	12.43	4.545	14.3	13.2
aea23	2	Lincon	0.093	2	9.504	9.71	4.475	14.6	15.1
aea23	2	OK2000	0.1405	3	9.487	9.35	4.36	12.7	13.2
aea23	2	PI163110	0.0885	2	7.105	6.98	3.77	13	13.2
aea23	2	PI164726	0.1155	2	8.995	9.2	3.91	14.7	15.1
aea23	2	PI164770	0.0905	2	7.317	7.48	3.545	11.9	11.3
aea23	2	PI167295	0.109	3	7.512	7.65	3.305	10.9	12.4
aea23	2	PI179703	0.0705	1	7.747	7.8	3.925	13.6	13.4
aea23	2	PI183458	0.106	2	9.133	8.9	4.14	13.1	12.9
aea23	2	PI183936	0.098	2	6.982	7.05	3.47	12.2	12.3
aea23	2	PI199355	0.1105	2	8.647	8.49	3.74	13.8	13.8
aea23	2	PI201869	0.2085	3	11.871	12.02	4.17	13.5	14.2
aea23	2	PI201874	0.162	3	9.844	9.85	3.75	13.6	14.1
aea23	2	PI213012	0.077	2	8.44	8.52	3.83	12.2	12.3
aea23	2	PI254557	0.079	2	7.274	7.15	3.39	12.7	12
aea23	2	PI264686	0.2045	3	8.491	8.45	4.375	12.5	12.6
aea23	2	PI271401	0.1565	2	9.528	9.32	4.82	12.3	12.2
aea23	2	PI271403	0.094	2	8.405	8.3	3.94	14.2	14.1
aea23	2	PI305413	0.1075	2	7.863	8	3.765	12.8	12.3
aea23	2	PI346313	0.067	2	6.579	6.7	3.315	12.3	11.5
aea23	2	PI346315	0.1475	2	10.225	10.41	3.88	13	13.3
aea23	2	PI362307		2	8.402	8.07		13.1	13
aea23	2	PI362309	0.068	1	7.366	7.44	3.8	10.5	9.9
aea23	2	PI362310	0.132	2	7.882	7.7	3.815	12.2	12
aea23	2	PI362311	0.078	2	7.432	7.45	3.925	12.3	12.2
aea23	2	PI362316	0.064	1	7.209	7.02	3.58	12.4	12.2
aea23	2	PI362322	0.0885	1	9.153	9.52	3.97	13.6	13.8
aea23	2	PI362324	0.068	1	7.81	7.5	3.745	12.1	11.6
aea23	2	PI362326	0.069	2	8.058	7.93	4.03	12.9	12.3
aea23	2	PI362327	0.1	2	8.355	8.33	3.965	11.9	12.3
aea23	2	PI363147	0.0785	2	7.008	7.01	3.325	12.1	12
aea23	2	PI363149	0.072	2	7.924	7.79	3.55	13.4	13.1
aea23	2	PI363152	0.0755	2	7.593	7.44	3.66	12.5	12.8
aea23	2	PI363153	0.1175	3	8.646	8.7	3.755	10.9	10.4
aea23	2	PI363190	0.119	2	9.268	9.09	4.105	13.6	13.7
aea23	2	PI363204	0.182	2	10.942	10.99	4.12	13.2	14.1
aea23	2	PI363222	0.124	2	6.831	6.88	3.58	12.6	12
aea23	2	PI363231	0.1045	2	7.235	7.07	3.655	13.5	13.6
aea23	2	PI363271	0.0925	2	7.229	6.98	3.5	13.6	13
aea23	2	PI363272	0.0925	2	7.826	7.83	3.61	12.5	12.7
aea23	2	PI363301	0.119	2	8.243	8.37	3.725	13	13.1
aea23	2	PI363302	0.1385	2	7.925	7.83	3.675	12.3	12.8
aea23	2	PI363315	0.129	2	7.638	7.83	3.95	13.8	13.6
aea23	2	PI363324	0.0845	2	8.64	8.41	3.9125	13.3	13.1
aea23	2	PI363326	0.0795	2	6.845	6.64	3.23	12.1	12.1
aea23	2	PI363330	0.0665	2	7.975	7.85	3.305	12.8	13.6
aea23	2	PI363332	0.0805	2	7.431	7.5	3.6	12.9	12.8
aea23	2	PI363333	0.1645	3	7.752	8.15	3.86	13.1	13.2
aea23	2	PI363334	0.1435	2	8.589	8.65	3.985	13.1	13.3
aea23	2	PI363341	0.0935	2	6.822	6.92	3.6	12.8	12.8
aea23	2	PI363346	0.0775	1	6.948	6.83	3.61	10.6	10.4
aea23	2	PI363354	0.0735	2	7.43	7.08	3.35	11.5	10.5
aea23	2	PI363358	0.0985	2	8.982	8.84	4.07	12	12.2
aea23	2	PI363359	0.113	2	7.733	7.84	4.09	10.9	10.9
aea23	2	PI363360	0.1405	3	9.447	9.7	4.495	12.8	13.4
aea23	2	PI363362	0.2155	3	12.111	12.19	4.48	12.4	13
aea23	2	PI363374	0.1075	2	6.738	6.53	3.13	11.5	11.2
aea23	2	PI363377	0.1115	2	6.724	6.82	3.36	11.9	11.3
aea23	2	PI363380	0.0865	2	8.436	8.49	3.855	13.4	13.5
aea23	2	PI363381	0.117	2	10.226	10.24	4.755	12.4	12.2
aea23	2	PI363391	0.081	2	7.053	7.17	3.585	11.8	11.9
aea23	2	PI363407	0.1125	2	7.604	7.45	3.635	12.4	12.2
aea23	2	PI363416	0.105	2	8.887	8.86	4.395	13.2	13.2
aea23	2	PI363419	0.134	2	8.761	8.87	3.68	12.6	12.6
aea23	2	PI363459	0.1185	2	7.672	7.89	3.56	12.3	12.9
aea23	2	PI363474	0.074	2	8.378	8.44	3.905	12.1	12
aea23	2	PI363475	0.09	2	6.578	6.61	2.945	12.4	12.2
aea23	2	PI363484	0.0805	2	6.91	6.82	3.905	12.8	12.6
aea23	2	PI363485	0.0875	2	7.925	8.17	3.8	12.7	12.6
aea23	2	PI363493	0.075	2	7.812	7.86	3.845	13.3	13.2
aea23	2	PI363494	0.145	2	7.101	7.12	3.465	12.1	12
aea23	2	PI363506	0.1455	2	7.306	7.06	3.69	12.2	12
aea23	2	PI363514	0.1815	3	8.88	9.22	4.115	11.8	11.6
aea23	2	PI363516		2	7.23	7.06		12.6	12.3
aea23	2	PI363517	0.092	2	8.098	8.21	4.055	11.2	10.8
aea23	2	PI363523	0.1045	2	8.695	8.91	3.87	11.7	11.8
aea23	2	PI363565	0.093	2	6.573	6.52	3.38	10.8	10.9
aea23	2	PI363566	0.0775	2	6.658	6.83	3.505	10.7	10.9
aea23	2	PI363585	0.047	1	6.246	6.43	3.385	11.8	11.7
aea23	2	PI363591	0.0915	2	7.284	7.11	3.455	11.5	11
aea23	2	PI363592	0.135	2	7.219	7.34	3.555	12.8	12.5
aea23	2	PI363595	0.2735	3	8.662	8.84	3.65	11.6	14.4
aea23	2	PI363596	0.1485	2	7.406	7.98	3.34	12.8	13.9
aea23	2	PI363597	0.093	2	7.062	7.18	3.365	12	11.7
aea23	2	PI363600	0.0895	2	7.532	7.59	3.73	11.7	12
aea23	2	PI363604	0.1625	3	10.049	10.01	3.87	13.3	13.6
aea23	2	PI363605	0.0985	2	7.061	7.03	3.55	13.5	12.7
aea23	2	PI363613	0.2205	3	10.958	11.25	3.915	12.5	15.5
aea23	2	PI363615	0.1895	2	8.427	8.66	3.295	13	11.8
aea23	2	PI363635	0.0845	2	7.448	7.52	3.72	11.5	11.3
aea23	2	PI363645	0.1085	2	8.373	8.17	3.865	13.3	13.2
aea23	2	PI363647	0.0735	2	7.205	7.29	3.76	13.1	13.3
aea23	2	PI363657	0.127	2	7.292	7.52	3.595	12.3	11.1
aea23	2	PI363668	0.1595	3	10.284	10.19	4.415	12.4	13
aea23	2	PI363678	0.085	2	7.409	7.43	3.595	12.7	12.7
aea23	2	PI363696	0.1415	2	8.38	8.43	3.92	12.6	12.7
aea23	2	PI363699	0.1615	2	8.435	8.26	3.965	11.9	12.8
aea23	2	PI363763	0.0935	2	8.928	8.77	4.11	12.7	12.6
aea23	2	PI363766	0.126	2	8.365	8.18	3.84	11.2	10.4
aea23	2	PI363778	0.093	2	7.74	7.78	3.595	11.9	12.5
aea23	2	PI363779	0.141	2	8.586	8.66	3.985	13.1	13.7
aea23	2	PI363781	0.0805	2	6.553	6.91	3.275	10.5	9.8
aea23	2	PI363782	0.06	1	6.406	6.55	3.23	10.6	10.3
aea23	2	PI363820	0.1425	3	7.1	12.6	3.06	12.3	12.6
aea23	2	PI363823	0.174	3	9.494	9.8	3.455	12.2	13.1
aea23	2	PI363824	0.087	2	6.657	6.6	2.94	13	12.8
aea23	2	PI363825	0.1145	3	7.227	7.33	3.445	13.8	13.5
aea23	2	PI363828	0.125	2	7.126	7.18	3.705	11.5	10.1
aea23	2	PI363836	0.1195	2	8.027	8.17	3.77	12	12.2
aea23	2	PI363840	0.089	2	7.023	7.07	3.53	11.6	11.8
aea23	2	PI363869	0.128	2	6.877	6.93	3.58	12.3	12.5
aea23	2	PI363909				10.23			14.6
aea23	2	PI363974	0.1225	2	10.277	10.28	3.955	12.5	12.6
aea23	2	PI363988	0.1565	3	8.253	8.28	3.85	13.4	13.5
aea23	2	PI363989	0.094	2	7.3	7.25	3.545	13.1	12.9
aea23	2	PI364007		2	7.802	7.66		12.1	11.8
aea23	2	PI364015	0.0865	2	7.016	6.99	3.53	12.2	12.1
aea23	2	PI364016	0.0715	2	7.163	7.24	3.47	12	12
aea23	2	PI364028	0.133	2	8.183	8.41	3.7	13.9	14.8
aea23	2	PI364047	0.067	1	7.412	7.26	3.715	12.2
aea23	2	PI364049	0.095	2	8.686	8.88	4.055	12.6	12.5
aea23	2	PI364070	0.072	2	7.359	7.38	3.665	13	12.8
aea23	2	PI364119	0.1425	2	7.241	7.32	3.54	11.4	11.1
aea23	2	PI364167	0.144	2	7.074	7.14	3.425	12.7	12
aea23	2	PI364205	0.1475	3	9.704	9.79	3.655	13.3	14.9
aea23	2	PI364213	0.1225	2	9.273	9.29	4.345	13.5	12.1
aea23	2	PI364214	0.09	2	7.076	7.17	3.21	11.4	10.7
aea23	2	PI364218				6.82			12
aea23	2	PI364224	0.091	2	7.552	7.57	3.765	12.1	11.6
aea23	2	PI364225	0.099	2	7.415	7.56	3.46	11.6	10.7
aea23	2	PI364230	0.0985	2	6.325	6.21	3.065	10.3	9.9
aea23	2	PI364231	0.0935	2	7.416	7.6	3.425	11.9	11.1
aea23	2	PI368266	0.1535	2	8.066	7.79	3.84	12.5	12.6
aea23	2	PI368275	0.115	2	7.174	7.34	3.245	12.5	12.1
aea23	2	PI368277	0.1345	2	8.257	8.37	4.04	13.3	13.1
aea23	2	PI368279	0.1625	3	9.073	9.41	4.56	11.8	12
aea23	2	PI368285	0.1315	3	6.746	7.04	3.045	10.9	9.5
aea23	2	PI368302	0.108	2	7.613	7.56	3.645	12.4	11.9
aea23	2	PI368305		2	7.174	7.03		12.9	13.1
aea23	2	PI368329	0.1495	2	7.546	7.44	3.785	11.4	11.8
aea23	2	PI368330	0.1575	2	11.247	11.2	4.095	15.6	16.6
aea23	2	PI368332	0.0915	2	7.236	7.38	3.4	12.3	12.4
aea23	2	PI369768	0.386	3	7.916	8.72	4.14	10.5	10.3
aea23	2	PI369795	0.247	3	9.094	9.6	4.44	11.5	12
aea23	2	PI374130	0.0975	2	9.393	9.41	4.24	13.2	13.6
aea23	2	PI376849	0.1315	2	8.825	8.84	4.135	13.2	13.3
aea23	2	PI376850	0.1225	2	9.301	9.47	4.015	12.9	12
aea23	2	PI376856	0.0995	2	9.166	9.26	4.1	13.2	13.3
aea23	2	PI376923	0.1755	2	10.54	10.55	5.01	12.4	11.9
aea23	2	PI376951	0.08	2	5.984	5.94	3.085	11.7	11.5
aea23	2	PI376952	0.092	2	7.24	7.19	3.13	13.4	13.9
aea23	2	PI376989	0.07	1	7.009	7.08	3.105	12.2	11.8
aea23	2	PI377014	0.0705	2	6.341	6.45	2.955	11.8	11.5
aea23	2	PI377022	0.1375	2	7.17	7.35	3.855	9.4	8.7
aea23	2	PI377039	0.0825	2	7.282	7.25	3.47	13.3	13
aea23	2	PI377081	0.0795	2	6.815	13.28	3.485	12.4	11.2
aea23	2	PI377138	0.1305	2	8.249	8.04	3.905	12.8	12.6
aea23	2	PI377147	0.114	2	7.375	7.53	3.76	11.9	11.8
aea23	2	PI377186	0.0995	2	7.195	7.12	3.455	11.8	11.7
aea23	2	PI377193	0.1115	2	7.339	7.45	3.37	11.6	11.9
aea23	2	PI377195	0.1475	2	8.291	8.16	3.875	12.1	12.1
aea23	2	PI377196		2	8.907	8.97		13.6	14.2
aea23	2	PI377197	0.106	2	7.617	7.64	3.875	11.6	11.1
aea23	2	PI377198	0.1145	2	8.403	8.32	3.615	11.5	9.6
aea23	2	PI377202	0.0725	2	7.843	7.66	3.73	12.8	13
aea23	2	PI377203	0.0655	1	7.347	7.21	3.535	13.3	13.2
aea23	2	PI377207	0.1085	2	8.106	7.96	3.605	12.7	12.3
aea23	2	PI377208	0.157	3	7.795	7.99	3.85	12.9	13.6
aea23	2	PI377217	0.0925	2	7.568	7.91	3.645	12.3	12.7
aea23	2	PI377220	0.116	3	8.409	8.2	4.01	10.2	10.8
aea23	2	PI377223	0.118	2	8	7.94	4.09	12.8	12.9
aea23	2	PI377228	0.1055	2	6.719	6.93	3.26	11.4	12.4
aea23	2	PI377231	0.163	3	7.793	8.21	3.445	12.1	12.1
aea23	2	PI377232	0.1	2	8.541	8.79	4.03	12.1	11.9
aea23	2	PI377233	0.12225	2	7.003	8.11	3.535	11.5	13
aea23	2	PI377235	0.117	2	8.803	8.9	3.915	12.9	12.9
aea23	2	PI377236	0.117	2	7.078	7.21	3.98	12.5	12.2
aea23	2	PI377238	0.095	2	7.316	7.47	3.545	12.6	12.1
aea23	2	PI377239	0.1335	2	7.72	7.72	3.69	11.6	11.7
aea23	2	PI377241	0.105	2	7.995	7.99	3.83	12.6	12.4
aea23	2	PI377242	0.089	2	6.962	6.85	3.74	11.6	11.4
aea23	2	PI377244	0.11	2	7.408	7.47	3.58	12.2	12.1
aea23	2	PI377248	0.0915	2	7.173	7.11	3.645	11.1	10.5
aea23	2	PI377249	0.129	2	7.876	7.89	3.71	12.6	12.5
aea23	2	PI377250	0.0715	2	7.884	7.66	3.655	13.3	13.8
aea23	2	PI377255	0.086	2	7.51	7.57	3.535	12.2	11.9
aea23	2	PI377256	0.0675	2	7.2	7.41	3.64	13	13
aea23	2	PI377258	0.11	2	7.252	7.17	3.665	11	10.4
aea23	2	PI377259	0.073	2	7.674	7.42	3.695	12.9	12.4
aea23	2	PI377261	0.0945	2	7.195	7.15	3.81	12.4	12.5
aea23	2	PI377262	0.0665	1	7.421	7.55	3.73	12.1	12.1
aea23	2	PI377263	0.1305	2	7.176	7.22	3.575	12.2	11.9
aea23	2	PI377265	0.154	3	7.02	7.03	3.395	12.3	12
aea23	2	PI377266	0.152	3	7.975	8.13	3.63	12.1	12.6
aea23	2	PI377267	0.085	2	7.088	7.08	3.675	12.2	11.9
aea23	2	PI377268	0.069	1	6.857	6.76	3.72	11.7	10.4
aea23	2	PI377271	0.105	2	8.047	8.15	3.62	12.3	12.3
aea23	2	PI377272	0.0945	2	7.542	7.64	3.425	11.8	11.4
aea23	2	PI377274	0.094	2	6.962	7.18	3.395	12	11.7
aea23	2	PI377275	0.0705	2	7.941	7.9	3.725	13.1	12.9
aea23	2	PI377276	0.197	3	8.039	15.68	3.88	12.3	12.1
aea23	2	PI377281	0.0785	2	7.351	7.14	3.835	12	11.6
aea23	2	PI377283	0.1025	2	8.203	8.43	3.66	13	12.8
aea23	2	PI377284	0.0855	2	7.081	6.92	3.72	11.6	11.7
aea23	2	PI377286	0.1215	3	6.579	6.69	3.41	10.8	11.2
aea23	2	PI377287	0.059	2	7.243	7.02	3.635	12.7	12.8
aea23	2	PI377288	0.085	2	8.251	8.2	3.87	12.4	12.7
aea23	2	PI377296	0.0795	2	6.937	6.71	3.31	11.6	10.2
aea23	2	PI377297	0.121	2	7.106	7.08	3.535	11	10.9
aea23	2	PI377298	0.098	2	6.889	6.83	3.625	12.9	12.2
aea23	2	PI377299	0.163	3	7.082	7.03	3.49	13.1	13
aea23	2	PI377304	0.076	1	7.756	7.97	3.875	13.2	13.4
aea23	2	PI377305	0.077	2	6.434	6.52	3.34	12	11.4
aea23	2	PI377306	0.097	2	7.688	7.88	3.55	12.3	12.4
aea23	2	PI377312		3	8.128	8.62		12.1	13
aea23	2	PI377313	0.1	2	7.208	7.09	3.335	13.1	12.8
aea23	2	PI377316	0.1355	2	7.297	7.13	3.475	12	11.6
aea23	2	PI377338	0.118	2	7.119	7.14	3.38	12	12.7
aea23	2	PI377342	0.0795	2	7.135	6.93	3.81	12.7	12.8
aea23	2	PI377349	0.1425	3	7.442	7.44	3.6	12.4	12.3
aea23	2	PI377354	0.1045	2	7.532	7.51	3.65	13.3	12.1
aea23	2	PI377363	0.194	3	9.286	9.56	3.94	11.4	12.7
aea23	2	PI385297	0.0675	1	6.855	6.81	3.53	12.1	12
aea23	2	PI390419	0.2185	3	9.048	9.46	4.435	11.7	11.7
aea23	2	PI413223	0.1145	2	7.457	7.33	3.89	11.6	12
aea23	2	PI424964	0.368	3	8.697	9.89	4.365	10.4	12.7
aea23	2	PI424984	0.254	3	10.034	10.52	4.37	9.7	10.7
aea23	2	PI425029	0.083	2	7.487	7.24	3.7	11.6	11.4
aea23	2	PI425038	0.116	2	8.833	8.64	4.29	13	13
aea23	2	PI425045	0.247	2	8.711	8.84	4.19	9.1	10.8
aea23	2	PI425085	0.205	3	10.538	10.78	4.56	13	13.3
aea23	2	PI425130	0.107	2	7.389	7.5	3.865	11.8	11.2
aea23	2	PI425136	0.104	2	7.408	6.95	3.66	12.7	12
aea23	2	PI425138	0.1195	2	7.721	7.7	3.82	12.8	12.6
aea23	2	PI425160	0.227	3	10.011	10.23	4.74	12.5	12.9
aea23	2	PI425167	0.2445	3	11.659	12.31	4.96	12.5	13.3
aea23	2	PI425169	0.083	1	8.031	7.86	3.395	13.5	13.5
aea23	2	PI425192	0.131	3	6.498	6.39	3.15	11.6	12
aea23	2	PI425201	0.131	2	9.635	9.65	4.5	13.1	12.6
aea23	2	PI425219	0.1485	2	8.329	8.53	3.675	12.7	13.1
aea23	2	PI425229	0.109	2	9.116	8.97	4.39	10.4	10.3
aea23	2	PI425240	0.264	3	10.394	10.6	4.97	11.9	12
aea23	2	PI425254	0.0905	2	6.308	6.18	3.32	11.1	11.3
aea23	2	PI425259	0.0655	1	7.327	7.5	3.635	11.8	11.8
aea23	2	PI425261	0.113	2	8.39	8.2	3.935	12.9	12.6
aea23	2	PI425264	0.0735	2	7.233	7.41	3.56	12	11.6
aea23	2	PI425269	0.0865	2	7.069	7.24	3.53	12	11.9
aea23	2	PI425269	0.0865	2	7.069	7.24	3.53	11.2	11.9
aea23	2	PI425269	0.0865	2	7.069	7.24	4.225	12	11.9
aea23	2	PI425269	0.0865	2	7.069	7.24	4.225	11.2	11.9
aea23	2	PI425269	0.0865	2	9.169	9.4	3.53	12	11.9
aea23	2	PI425269	0.0865	2	9.169	9.4	3.53	11.2	11.9
aea23	2	PI425269	0.0865	2	9.169	9.4	4.225	12	11.9
aea23	2	PI425269	0.0865	2	9.169	9.4	4.225	11.2	11.9
aea23	2	PI425269	0.0865	3	7.069	7.24	3.53	12	11.9
aea23	2	PI425269	0.0865	3	7.069	7.24	3.53	11.2	11.9
aea23	2	PI425269	0.0865	3	7.069	7.24	4.225	12	11.9
aea23	2	PI425269	0.0865	3	7.069	7.24	4.225	11.2	11.9
aea23	2	PI425269	0.0865	3	9.169	9.4	3.53	12	11.9
aea23	2	PI425269	0.0865	3	9.169	9.4	3.53	11.2	11.9
aea23	2	PI425269	0.0865	3	9.169	9.4	4.225	12	11.9
aea23	2	PI425269	0.0865	3	9.169	9.4	4.225	11.2	11.9
aea23	2	PI425269	0.2185	2	7.069	7.24	3.53	12	11.9
aea23	2	PI425269	0.2185	2	7.069	7.24	3.53	11.2	11.9
aea23	2	PI425269	0.2185	2	7.069	7.24	4.225	12	11.9
aea23	2	PI425269	0.2185	2	7.069	7.24	4.225	11.2	11.9
aea23	2	PI425269	0.2185	2	9.169	9.4	3.53	12	11.9
aea23	2	PI425269	0.2185	2	9.169	9.4	3.53	11.2	11.9
aea23	2	PI425269	0.2185	2	9.169	9.4	4.225	12	11.9
aea23	2	PI425269	0.2185	2	9.169	9.4	4.225	11.2	11.9
aea23	2	PI425269	0.2185	3	7.069	7.24	3.53	12	11.9
aea23	2	PI425269	0.2185	3	7.069	7.24	3.53	11.2	11.9
aea23	2	PI425269	0.2185	3	7.069	7.24	4.225	12	11.9
aea23	2	PI425269	0.2185	3	7.069	7.24	4.225	11.2	11.9
aea23	2	PI425269	0.2185	3	9.169	9.4	3.53	12	11.9
aea23	2	PI425269	0.2185	3	9.169	9.4	3.53	11.2	11.9
aea23	2	PI425269	0.2185	3	9.169	9.4	4.225	12	11.9
aea23	2	PI425269	0.2185	3	9.169	9.4	4.225	11.2	11.9
aea23	2	PI425271	0.087	2	7.881	8.14	3.5	12.2	13
aea23	2	PI425274	0.0965	2	7.296	6.98	3.455	12.4	12.6
aea23	2	PI425330	0.074	1	6.944	6.87	3.66	12.8	12.6
aea23	2	PI425385	0.129	2	7.183	7.14	3.56	11.5	11.8
aea23	2	PI425387	0.122	3	6.828	6.93	3.365	12.2	12.1
aea23	2	PI425388	0.0725	2	7.351	7.44	3.75	12.7	12.2
aea23	2	PI425389	0.073	2	6.751	7.05	3.455	11.6	11.3
aea23	2	PI425399	0.155	2	7.836	8.2	3.71	11.5	11.1
aea23	2	PI425413	0.1125	2	6.495	6.34	3.37	10.5	9
aea23	2	PI425418	0.115	2	8.291	8.34	3.65	13.4	13.5
aea23	2	PI425421	0.132	2	8.235	8.39	3.965	12.8	11.8
aea23	2	PI425422	0.1655	3	9.577	9.9	3.91	14.4	15.2
aea23	2	PI425423	0.0705	2	7.409	7.38	3.595	12.6	12.8
aea23	2	PI425424	0.126	2	7.345	7.38	3.49	12.9	13.1
aea23	2	PI425425	0.1655	2	9.417	9.61	4.225	12.1	12
aea23	2	PI425435	0.074	2	7.491	7.51	3.715	12.7	12.5
aea23	2	PI425446	0.126	2	6.772	6.88	3.39	12.3	12
aea23	2	PI425456	0.089	2	7.911	8.1	3.63	12	12
aea23	2	PI425463	0.128	2	10.817	10.51	4.295	13.1	13.1
aea23	2	PI425464	0.2155	3	11.544	11.57	4.15	14.5	15.4
aea23	2	PI425481	0.0645	2	7.264	7.26	3.755	11.9	11.8
aea23	2	PI425483	0.192	3	10.793	10.81	4.245	14	15.1
aea23	2	PI425484	0.144	3	8.058	8.11	3.83	13.7	12.9
aea23	2	PI425485	0.10725	2	7.459	7.43	3.77	12.7	12.7
aea23	2	PI425487	0.074	2	6.526	6.57	3.455	11.5	11.3
aea23	2	PI425503	0.066	1	6.661	6.6	3.395	11.5	11.3
aea23	2	PI425504	0.0725	2	7.645	7.64	3.72	12.7	12.5
aea23	2	PI425506	0.0835	2	7.012	6.86	3.33	11.9	11.8
aea23	2	PI425507	0.086	1	7.944	8.11	3.77	12.9	12.7
aea23	2	PI425508	0.096	2	6.9	7.05	3.475	12.2	12.1
aea23	2	PI425509	0.0815	2	7.258	7.25	3.48	12.3	12.5
aea23	2	PI425510	0.089	2	7.442	7.21	3.35	12.8	12.3
aea23	2	PI425511	0.0855	1	7.809	7.69	3.705	13.2	13.4
aea23	2	PI425512				7.75			10.8
aea23	2	PI425513	0.2355	3	9.552	9.81	4.455	12.7	12.4
aea23	2	PI425515	0.208	3	8.369	9	3.935	9.8	10.4
aea23	2	PI425517	0.2035	3	10.488	10.81	3.85	14.2	15.4
aea23	2	PI425518		3	9.141	9.39		14.2	14.7
aea23	2	PI425520		2	8.925	8.67		12.9	12.8
aea23	2	PI425522	0.1065	2	8.645	8.93	3.975	13.2	12.6
aea23	2	PI425523	0.127	2	8.968	8.88	4.09	13	12.7
aea23	2	PI425527	0.0835	2	9.787	9.57	4.355	14.6	14.6
aea23	2	PI425528	0.0965	2	8.289	8.42	3.765	12.1	12.5
aea23	2	PI425529	0.086	2	7.331	7.52	3.46	13.6	14
aea23	2	PI425533	0.1375	2	9.108	8.95	4.08	12.9	12.7
aea23	2	PI425534	0.095	2	7.344	7.57	3.82	11.8	11.5
aea23	2	PI425535	0.0915	2	7.597	7.57	3.45	12.2	12.2
aea23	2	PI425536	0.088	2	8.67	8.55	3.97	12.6	12.9
aea23	2	PI425537	0.0625	1	7.856	7.87	3.73	12	12.1
aea23	2	PI425544	0.12	2	8.979	8.87	4.135	13	13.3
aea23	2	PI425546	0.059	2	6.872	6.87	3.48	12.2	11.9
aea23	2	PI425548	0.119	2	8.012	8.05	3.77	13.5	13.5
aea23	2	PI425551	0.223	3	8.19	8.4	4.325	10.6	10
aea23	2	PI425552	0.081	2	8.589	8.34	3.975	13.4	13.5
aea23	2	PI425554	0.081	2	8.358	8.35	3.975	13.9	13.5
aea23	2	PI425557	0.083	2	8.201	8.32	4.01	13.7	14
aea23	2	PI425569	0.112	2	9.211	9.03	3.98	13.7	14.2
aea23	2	PI425570	0.1375	2	7.567	7.55	3.79	12.5	12.4
aea23	2	PI425573	0.1285	2	7.655	7.57	3.715	12.9	12.7
aea23	2	PI425575	0.107	2	9.045	9.28	3.955	13.8	13.8
aea23	2	PI425577	0.1085	2	8.544	8.51	3.82	13	12.8
aea23	2	PI425580	0.0795	2	7.603	7.67	3.78	13.1	12.9
aea23	2	PI425581	0.112	2	8.729	8.85	3.915	14.4	14.6
aea23	2	PI425582	0.079	2	7.475	7.45	3.75	11.8	11
aea23	2	PI425583	0.1325	2	10.359	10.36	3.82	13.8	13.7
aea23	2	PI425585	0.1835	3	9.172	9.05	3.92	13.1	13.3
aea23	2	PI425586	0.0725	2	7.85	7.68	3.67	13	13.2
aea23	2	PI425587	0.088	2	9.508	9.34	4.08	13.5	13.5
aea23	2	PI425591	0.099	3	7.278	7.52	3.7975	12.1	12.4
aea23	2	PI425592	0.1305	2	9.238	9.55	4.315	12.9	13
aea23	2	PI425593	0.248	3	12.372	12.68	4.245	14.4	16.6
aea23	2	PI425594	0.125	2	10.601	10.54	4.56	14.1	14.9
aea23	2	PI425599	0.1595	3	8.987	9.11	4.34	12.3	12
aea23	2	PI425610	0.073	2	6.809	6.9	3.6	11	10.5
aea23	2	PI425634	0.105	2	9.842	10.2	4.17	12.6	13.2
aea23	2	PI425646	0.1345	2	10.79	10.98	4.355	13.4	12.9
aea23	2	PI425725	0.1895	3	11.536	11.35	4.435	14.5	14.4
aea23	2	PI425765	0.153	3	8.302	8.59	3.725	12.9	12.8
aea23	2	PI425766	0.127	2	8.136	7.98	3.675	12.5	12
aea23	2	PI425770	0.106	2	6.479	6.49	3.335	10.9	10.9
aea23	2	PI425771	0.1015	2	8.934	9	3.48	14.2	14.9
aea23	2	PI425803	0.22	3	10.082	10.29	3.9	12.9	13.1
aea23	2	PI425811	0.123	2	8.437	8.19	3.815	12.8	13.1
aea23	2	PI425812	0.1615	3	11.178	11.15	3.96	13.8	17.5
aea23	2	PI425814	0.196	3	10.835	11.16	4.015	11.6	12.6
aea23	2	PI425815	0.0895	2	7.627	7.69	3.865	12.8	12.8
aea23	2	PI425816	0.3515	3	9.846	10.82	4.595	10.3	11.2
aea23	2	PI425818	0.1075	2	9.357	9.16	4.06	13.2	13.2
aea23	2	PI425822	0.0905	2	6.095	5.92	3.34	11.1	9.6
aea23	2	PI425823	0.092	2	6.673	6.61	3.405	12.2	12.3
aea23	2	PI425824	0.1275	3	6.756	6.68	3.42	11.3	11.3
aea23	2	PI425832	0.1465	3	6.089	6.09	3.3	10.3	10.3
aea23	2	PI425840	0.093	2	6.77	6.96	3.505	11.6	11.5
aea23	2	PI425841	0.103	2	6.132	6.23	3.135	9.8	8.8
aea23	2	PI425842	0.0965	2	8.166	8.39	3.64	13.7	14.2
aea23	2	PI425852	0.136	2	8.335	8.93	3.855	12.7	12.1
aea23	2	PI425859	0.1795	3	8.659	8.89	4.75	11.9	12
aea23	2	PI425862	0.1895	3	10.865	11.06	3.86	13.9	15.6
aea23	2	PI425891	0.1	2	8.71	8.71	4.035	14.1	14.2
aea23	2	PI425965	0.1285	2	7.934	7.86	3.595	13	12.7
aea23	2	PI426026	0.0945	2	6.991	7.07	3.505	11.9	11.1
aea23	2	PI426029	0.176	3	8.865	9.07	3.98	11.4	11.5
aea23	2	PI426038	0.074	1	8.297	8.43	4.07	12.3	12.2
aea23	2	PI426039	0.249	3	9.396	9.7	4.605	12.7	12.5
aea23	2	PI426042	0.09125	1	7.468	7.58	3.8225	11.6	11.8
aea23	2	PI426055	0.093	2	8.105	7.96	3.635	13.7	13.8
aea23	2	PI426058	0.085	2	7.757	7.61	3.535	13	13.3
aea23	2	PI426098	0.0825	2	7.032	7.17	3.54	11.7	12.1
aea23	2	PI426109	0.1195	2	6.877	6.92	3.39	12.1	12.4
aea23	2	PI426118	0.0815	2	7.437	7.29	3.595	12.7	12.5
aea23	2	PI426127	0.0795	2	7.24	7.08	3.885	11.7	11.5
aea23	2	PI426139	0.105	2	6.928	6.89	3.35	12.4	12.6
aea23	2	PI426149	0.1135	2	6.63	6.61	3.395	11.6	11.1
aea23	2	PI427024	0.072	2	6.643	6.51	3.12	12.1	12.2
aea23	2	PI427060	0.1135	2	10.952	10.74	4.68	13.7	14.4
aea23	2	PI674166	0.1475	2	10.529	10.35	4.49	14.3	14
aea23	2	TypeP	0.2495	3	10.446	10.77	4.455	12.1	12.3
aea23	2	TypeRB	0.134	2	8.207	8.04	3.56	11.2	11.2
burkey23	1	AVMU0001	0.0575	1	7.581	7.52	3.66	12.8	12.8
burkey23	1	AVMU0201	0.119	2	8.597	8.73	4.16	10.8	11.4
burkey23	1	AVMU8501	0.078	2	8.051	7.96	3.77	13	12.7
burkey23	1	AVMU9701	0.155	3	9.073	9.35	4.77	11.7	12.1
burkey23	1	Berken	0.1225	2	9.475	9.68	4.51	13	12.8
burkey23	1	CommChk1	0.1045	2	8.846	9.01	3.965	14.1	14.1
burkey23	1	CommChk2	0.127	2	11.311	11.54	4.465	14.1	13.8
burkey23	1	Lincon	0.1215	2	9.866	9.92	4.385	14.6	14.9
burkey23	1	OK2000	0.143	2	9.183	9.29	4.255	13.2	14.1
burkey23	1	PI163110	0.1295	2	7.329	7.32	3.75	12.7	12.6
burkey23	1	PI164726	0.077	2	8.279	8.26	3.78	14	14.1
burkey23	1	PI164770	0.091	2	7.842	7.93	3.735	13.4	13.3
burkey23	1	PI167295	0.132	2	8.381	8.42	3.56	13.3	13.5
burkey23	1	PI179703	0.0695	2	7.55	7.61	3.89	14	14
burkey23	1	PI183458	0.1035	2	9.447	9.59	4.2	14.3	14.1
burkey23	1	PI183936	0.096	2	8.528	8.66	4.31	13.4	13.2
burkey23	1	PI199355	0.085	2	8.747	8.79	3.77	14	14.1
burkey23	1	PI201869	0.201	3	11.185	11.62	4.135	13.4	13
burkey23	1	PI201874	0.127	2	8.429	8.61	3.99	13.7	13
burkey23	1	PI213012	0.087	2	7.925	8.04	3.85	12.4	12.4
burkey23	1	PI254557	0.0865	2	6.638	6.7	3.455	11.1	11.4
burkey23	1	PI264686	0.1115	2	8.945	9	4.495	12.7	12.1
burkey23	1	PI271401	0.1	2	9.4	9.51	4.685	13	13
burkey23	1	PI271403	0.09875	2	8.105	8.09	3.8225	13.8	13.7
burkey23	1	PI305413	0.096	2	7.877	7.83	3.875	12.6	12.5
burkey23	1	PI346313	0.056	1	7.15	7.15	3.595	13.3	13.2
burkey23	1	PI346315	0.199	3	10.827	11.11	4.115	14.6	15.1
burkey23	1	PI362307	0.0815	2	8.191	8.13	3.87	13.1	12.9
burkey23	1	PI362309	0.0555	1	7.369	6.2	3.875	11.9	11.6
burkey23	1	PI362310	0.0655	1	7.593	7.62	3.745	12.5	11.6
burkey23	1	PI362311	0.0705	2	7.886	7.93	4.015	13.1	13.2
burkey23	1	PI362316	0.0675	1	7.412	7.41	3.775	12.8	12.8
burkey23	1	PI362322	0.0795	2	8.86	8.95	3.94	13.9	13.7
burkey23	1	PI362324	0.057	2	6.963	6.85	3.335	12.9	12.9
burkey23	1	PI362326	0.0775	2	7.812	7.8	4.105	12.8	12.9
burkey23	1	PI362327	0.0845	2	8.515	8.56	3.9	13	12.9
burkey23	1	PI363147	0.0755	2	7.124	7.14	3.515	12.2	11.5
burkey23	1	PI363149	0.0955	2	7.912	7.93	3.795	13	12.7
burkey23	1	PI363152	0.068	1	6.841	6.85	3.655	12.1	11.8
burkey23	1	PI363153	0.103	2	8.594	8.73	3.535	11	10.6
burkey23	1	PI363190	0.0985	2	8.486	8.61	4.01	13.6	13.1
burkey23	1	PI363204	0.1375	2	11.089	11.02	4.09	14.1	17.2
burkey23	1	PI363222	0.0975	2	6.925	7.08	3.64	12.2	12.3
burkey23	1	PI363231	0.0695	2	7.462	7.51	3.575	12.5	12.5
burkey23	1	PI363271	0.1165	2	7.718	7.7	3.75	12.6	13.2
burkey23	1	PI363272	0.085	2	7.5	7.53	3.535	11.9	11.8
burkey23	1	PI363301	0.0765	2	7.501	7.59	3.605	12.7	12.4
burkey23	1	PI363302	0.1415	2	8.236	8.49	3.73	12.6	13.3
burkey23	1	PI363315	0.061	2	7.5	8.74	3.76	13.1	13.4
burkey23	1	PI363324	0.056	1	8.109	8.16	4.165	12.3	12.3
burkey23	1	PI363326	0.062631579	1	8.556	8.69	4.163157895	13.5	13.2
burkey23	1	PI363330	0.074	1	7.861	8.35	3.63	13.4	13.7
burkey23	1	PI363332	0.0755	2	6.882	6.85	3.445	11.6	10.8
burkey23	1	PI363333	0.1	2	7.11	7.21	3.71	12.1	11.9
burkey23	1	PI363334	0.156	2	7.57	7.58	3.73	11.9	12.2
burkey23	1	PI363341	0.1045	2	6.737	6.84	3.565	11.7	11.3
burkey23	1	PI363346	0.0585	1	6.842	6.76	3.365	10.6	10.4
burkey23	1	PI363354	0.056	1	7.097	7.05	3.2	11.4	11.1
burkey23	1	PI363358	0.079	2	8.035	8.09	3.975	10.8	10.7
burkey23	1	PI363359	0.0755	2	8.104	8.11	4.265	12.3	12.1
burkey23	1	PI363360	0.1305	2	8.65	8.76	4.355	11.6	11.3
burkey23	1	PI363362	0.185	3	11.01	11.13	4.31	12.8	12.6
burkey23	1	PI363374	0.0725	2	7.11	7.14	3.395	13.4	12.8
burkey23	1	PI363377	0.0715	2	7.053	7.15	3.71	12.6	12.6
burkey23	1	PI363380	0.121	2	8.131	9.67	3.84	12.3	13
burkey23	1	PI363381	0.106	2	10.491	10.63	4.765	13.1	13
burkey23	1	PI363391	0.06	1	6.595	10	3.145	11.7	11.6
burkey23	1	PI363407	0.086	2	7.709	9.32	3.6	13.2	13.4
burkey23	1	PI363416	0.082	2	8.702	8.34	4.28	13.5	13.8
burkey23	1	PI363419	0.125	2	8.771	8.75	3.67	12.5	12.6
burkey23	1	PI363459	0.0865	2	7.616	7.53	3.665	12	12.1
burkey23	1	PI363474	0.086	2	7.02	7	3.325	12	12
burkey23	1	PI363475		1	7.064	7.02		13.2	11.9
burkey23	1	PI363484	0.0695	2	6.696	6.81	3.77	12.4	12.2
burkey23	1	PI363485	0.0895	2	8.024	8.12	3.79	12.7	12.9
burkey23	1	PI363493	0.0675	2	7.871	7.9	3.77	13.7	13.8
burkey23	1	PI363494	0.0865	2	7.077	7.52	3.64	12.3	12.4
burkey23	1	PI363506	0.135	2	7.121	7.16	3.72	13.1	12.9
burkey23	1	PI363514	0.1005	2	8.319	8.15	4.045	11.8	11.5
burkey23	1	PI363516	0.0815	2	7.028	6.92	3.61	13	12.9
burkey23	1	PI363517	0.0735	2	8.052	8.15	4.115	12.4	11.8
burkey23	1	PI363523	0.0995	2	8.998	8.93	4.275	11.9	11.8
burkey23	1	PI363565	0.081	2	6.807	6.67	3.29	11.6	11.4
burkey23	1	PI363566	0.0605	2	6.45	6.53	3.205	9.7	9.7
burkey23	1	PI363585	0.056	1	6.057	6.05	3.27	11.6	11.5
burkey23	1	PI363591	0.09	2	7.364	12.57	3.4	10.7	10.8
burkey23	1	PI363592	0.095	2	7.413	7.4	3.755	13.3	13.2
burkey23	1	PI363595	0.1975	3	8.767	8.86	3.65	12.9	13.6
burkey23	1	PI363596	0.1895	3	8.637	8.97	3.795	14.2	15.1
burkey23	1	PI363597	0.077	2	6.52	6.58	3.315	10.7	10.1
burkey23	1	PI363600	0.073	2	7.648	7.74	3.905	12.2	12.7
burkey23	1	PI363604	0.211	3	9.688	10.23	3.86	11.5	11.1
burkey23	1	PI363605	0.067	2	8.075	8.08	3.69	13.9	14.1
burkey23	1	PI363613	0.194	3	11.349	11.38	4.25	15.4	16
burkey23	1	PI363615	0.163	2	10.117	10.56	3.98	15.8	16.9
burkey23	1	PI363635	0.1425	2	7.686	7.83	3.71	11.9	11.7
burkey23	1	PI363645	0.0985	2	9.007	8.87	4.025	13.3	13.3
burkey23	1	PI363647	0.1245	2	7.753	7.81	3.75	13.2	13.1
burkey23	1	PI363657	0.064	1	6.118	6.17	3.4	11	10.5
burkey23	1	PI363668	0.0685	2	7.261	7.36	3.335	12.2	12.2
burkey23	1	PI363678	0.0875	2	6.958	6.9	4.09	12.2	11.8
burkey23	1	PI363696	0.0735	1	7.6	7.43	3.61	12.9	12.7
burkey23	1	PI363699	0.0915	2	7.386	7.48	4.07	11.9	11.6
burkey23	1	PI363763	0.0735	2	8.473	8.55	4.195	12.2	12.2
burkey23	1	PI363766	0.0875	2	8.107	9.39	3.905	11.6	11.2
burkey23	1	PI363778	0.093	2	8.045	8.15	3.725	12.6	12.5
burkey23	1	PI363779	0.1125	2	8.262	8.49	4.025	13.3	13.6
burkey23	1	PI363781	0.0725	1	6.322	6.33	3.305	12.1	11
burkey23	1	PI363782	0.051	2	6.272	6.39	3.345	9.8	8.7
burkey23	1	PI363820	0.064	2	6.981	6.97	3.01	13.3	13.5
burkey23	1	PI363823	0.084	2	7.896	7.93	3.645	13.1	13.4
burkey23	1	PI363824	0.055	2	6.568	6.53	2.935	12.5	12.8
burkey23	1	PI363825	0.087	2	6.891	6.98	3.295	14.1	14.1
burkey23	1	PI363828	0.0705	2	6.599	6.54	3.45	11	10.6
burkey23	1	PI363836	0.0755	2	7.75	7.85	3.825	13	13.1
burkey23	1	PI363840	0.065	2	7.042	6.99	3.305	12.7	12.8
burkey23	1	PI363869	0.0755	2	6.707	6.66	3.6	13.2	13.3
burkey23	1	PI363909	0.2025	3	10.795	11.04	3.98	15.6	16.1
burkey23	1	PI363974	0.136	3	9.67	9.7	3.67	11.9	11.5
burkey23	1	PI363988	0.122	2	8.301	8.27	3.73	13.2	13.4
burkey23	1	PI363989	0.0995	2	7.519	7.44	3.705	13.3	13.6
burkey23	1	PI364007	0.0805	2	7.706	7.65	3.54	13	12.5
burkey23	1	PI364015	0.091	2	7.372	7.44	3.77	13.3	13.4
burkey23	1	PI364016	0.0605	1	7.266	7.41	3.65	11.4	11.3
burkey23	1	PI364028	0.0985	2	7.542	7.57	3.665	13.5	14
burkey23	1	PI364047	0.089	2	7.907	7.77	4.005	12.6	12.5
burkey23	1	PI364049	0.097	2	8.041	8.16	4.035	12.3	12.3
burkey23	1	PI364070	0.088	2	7.913	7.93	3.795	13.3	13.2
burkey23	1	PI364119	0.191	2	7.12	7.28	3.535	12	11.9
burkey23	1	PI364123	0.0745	2	7.405	7.46	3.63	13	13.1
burkey23	1	PI364167	0.0905	2	6.903	6.94	3.28	12	11.9
burkey23	1	PI364205	0.153	3	11.067	11.45	4.275	15.8	16.9
burkey23	1	PI364213	0.0935	2	9.451	9.51	4.355	14.5	14.6
burkey23	1	PI364214	0.0875	2	7.061	7.27	3.145	11.9	11.9
burkey23	1	PI364218	0.079	2	7.108	7.01	3.505	11.2	11.1
burkey23	1	PI364224	0.09175	2	8.326	7.04	3.6425	13.6	14
burkey23	1	PI364225	0.1015	2	7.53	7.58	3.535	12	12.2
burkey23	1	PI364230	0.084	1	6.67	6.59	3.3	11.4	10.1
burkey23	1	PI364231	0.072	2	7.695	7.88	3.42	11.9	11.8
burkey23	1	PI368266	0.0975	2	7.875	8.01	3.795	12.2	12.2
burkey23	1	PI368275	0.07	2	7.166	7.26	3.26	12.9	13.1
burkey23	1	PI368277	0.116	2	7.834	8.02	3.92	12.4	12.1
burkey23	1	PI368279	0.1425	2	9.691	9.89	4.63	12.7	13
burkey23	1	PI368285	0.131	2	7.702	7.86	3.11	11.8	11.3
burkey23	1	PI368302	0.1325	2	8.321	8.29	3.92	13.1	12.6
burkey23	1	PI368305	0.0725	2	7.148	7.18	3.46	12.9	13
burkey23	1	PI368329	0.123	2	7.672	7.94	3.725	12	11
burkey23	1	PI368330	0.1545	2	10.998	11.16	4.095	15.6	16.1
burkey23	1	PI368332	0.0845	2	7.626	7.05	3.525	13.4	13.3
burkey23	1	PI369768	0.2	3	9.002	9.51	4.5	11.1	10.7
burkey23	1	PI369795	0.1315	2	9.445	9.44	4.395	12.4	12.7
burkey23	1	PI374130		2	7.428	7.39		12	11.9
burkey23	1	PI376849	0.127	2	8.31	8.63	3.88	11.8	12
burkey23	1	PI376850	0.1145	2	8.141	8.34	3.795	13	13.1
burkey23	1	PI376856	0.09	2	8.999	8.82	4.25	13.4	13.2
burkey23	1	PI376923	0.180526316	2	10.397	10.77	5.010526316	13.1	13.6
burkey23	1	PI376951	0.0705	2	5.95	5.99	3.155	11.3	11.2
burkey23	1	PI376952	0.081	2	7.377	9.21	3.11	13.6	14
burkey23	1	PI376989	0.0425	1	6.479	6.5	3.2	10.8	10.3
burkey23	1	PI377014	0.0635	2	6.835	6.93	3.13	12.4	12.3
burkey23	1	PI377022	0.06	1	7.125	7.16	3.85	11.8	11.6
burkey23	1	PI377039	0.087	2	7.356	7.45	3.5	13.6	13.5
burkey23	1	PI377081	0.0945	2	7.224	7.28	3.57	12.6	12.4
burkey23	1	PI377138	0.0835	2	8.735	8.81	4.23	15	14.5
burkey23	1	PI377147	0.116	2	7.916	8.07	3.95	12.3	12.4
burkey23	1	PI377186	0.0915	2	7.087	7.08	3.455	12.5	12.5
burkey23	1	PI377193	0.077	2	7.276	7.38	3.55	12.3	12.5
burkey23	1	PI377195	0.09	2	7.353	7.35	3.74	11.5	11.6
burkey23	1	PI377196	0.1255	2	8.714	8.79	3.905	11.9	11.9
burkey23	1	PI377197	0.115	2	7.299	7.26	3.64	12	11.9
burkey23	1	PI377198	0.12	2	8.173	8.19	3.79	12.3	12.1
burkey23	1	PI377202	0.0635	2	7.232	7.39	3.565	12.4	12.2
burkey23	1	PI377203	0.061	1	7.333	7.51	3.595	14	13.9
burkey23	1	PI377207				7.04			10.5
burkey23	1	PI377208	0.144	2	6.79	6.74	3.63	11.1	10.9
burkey23	1	PI377217	0.065	2	6.521	6.55	3.335	10.9	10.7
burkey23	1	PI377220	0.0835	2	7.867	7.95	3.85	12.6	12.6
burkey23	1	PI377223	0.108	2	7.674	7.82	3.925	12.8	12.7
burkey23	1	PI377228	0.0815	2	7.845	7.95	3.66	13.3	13.4
burkey23	1	PI377231	0.1165	2	7.027	7.02	3.33	11.1	11.1
burkey23	1	PI377232	0.1125	2	6.848	6.72	3.42	13	13
burkey23	1	PI377233	0.134	2	8.25	8.52	3.875	13	13.1
burkey23	1	PI377235		2	8.814	8.27		13.2	13
burkey23	1	PI377236	0.0985	2	6.706	6.91	3.96	12.6	12
burkey23	1	PI377238	0.0755	2	6.292	6.23	3.485	10.8	10.6
burkey23	1	PI377239	0.0785	2	6.422	6.46	3.67	9.9	9.9
burkey23	1	PI377241	0.075	2	6.992	7.16	3.525	11.7	11.4
burkey23	1	PI377242	0.074	2	6.639	6.61	3.49	12.7	12.3
burkey23	1	PI377244	0.079	2	7.428	10.98	3.755	12.3	12.4
burkey23	1	PI377248	0.087	2	7.622	7.64	3.94	11.1	11.4
burkey23	1	PI377249	0.0835	2	7.074	7.06	3.72	12.6	12.3
burkey23	1	PI377250	0.077368421	2	8.613	8.61	4.078947368	14.2	14.3
burkey23	1	PI377255		2	7.246	7.34		13.3	13.4
burkey23	1	PI377256	0.071	2	7.327	7.35	3.605	12.8	13.1
burkey23	1	PI377258	0.063	1	6.384	6.37	3.375	10.7	10.3
burkey23	1	PI377259	0.089	2	7.633	7.67	3.765	12.6	12.1
burkey23	1	PI377261	0.0835	2	6.98	6.87	3.745	11.3	11
burkey23	1	PI377262	0.053	1	6.813	6.88	3.785	11	10.9
burkey23	1	PI377263	0.0915	2	7.271	7.54	3.43	12.2	12.2
burkey23	1	PI377265	0.1115	2	7.648	7.67	3.67	13	13.2
burkey23	1	PI377266	0.079	2	6.65	6.71	3.395	11.5	11.3
burkey23	1	PI377267	0.095	2	6.61	6.69	3.475	11.1	10.8
burkey23	1	PI377268	0.0615	2	6.628	6.59	3.615	11.1	10.8
burkey23	1	PI377271	0.068	2	7.479	7.56	3.51	12.2	12.4
burkey23	1	PI377272	0.092	2	7.241	7.37	3.475	12.4	12.6
burkey23	1	PI377274	0.0935	2	8.165	8.46	4.055	12.8	12.9
burkey23	1	PI377275	0.072	2	7.241	7.3	3.545	11.4	11.2
burkey23	1	PI377276	0.094	2	6.997	7.06	3.68	11.8	11.5
burkey23	1	PI377281	0.0595	1	7.471	12.2	3.855	12.6	13
burkey23	1	PI377283	0.1175	2	7.253	7.32	3.51	11.2	11.1
burkey23	1	PI377284	0.0615	1	7.281	7.31	3.61	12.2	12
burkey23	1	PI377286	0.125	2	6.855	6.99	3.55	12.8	12.7
burkey23	1	PI377287	0.0765	2	7.112	7.01	3.48	13.2	13.5
burkey23	1	PI377288	0.0735	2	6.444	6.56	3.55	10.7	10.1
burkey23	1	PI377296	0.0815	2	7.683	7.78	3.54	11.8	12.3
burkey23	1	PI377297	0.076	2	6.708	6.81	3.575	11.3	11.3
burkey23	1	PI377298	0.0615	1	6.494	6.51	3.535	11.6	11.5
burkey23	1	PI377299	0.125	2	7.19	7.27	3.575	13.5	13.6
burkey23	1	PI377304	0.051	2	6.446	6.45	3.68	10.5	10
burkey23	1	PI377305	0.055	2	6.442	6.56	3.39	11.5	11.4
burkey23	1	PI377306	0.1145	2	7.873	8	3.58	12.9	13.3
burkey23	1	PI377312	0.1255	1	6.409	6.36	3.45	11.7	11.1
burkey23	1	PI377313	0.049	1	7.089	7.14	3.45	12.6	13
burkey23	1	PI377316	0.1525	3	7.341	7.27	3.445	12.4	11.7
burkey23	1	PI377338	0.076	2	8.52	8.61	4.035	12.8	12.8
burkey23	1	PI377342	0.0785	2	6.982	7.13	3.64	13.1	13.1
burkey23	1	PI377349	0.1215	2	7.169	7.27	3.47	11.9	12
burkey23	1	PI377354	0.0955	2	9.271	9.4	4.1	15.3	15.6
burkey23	1	PI377363	0.2245	3	11.52	11.04	4.235	12.6	13.9
burkey23	1	PI385297	0.0565	1	6.409	6.39	3.42	12.2	11
burkey23	1	PI390419	0.223	3	9.848	10.32	4.77	12.2	12.3
burkey23	1	PI413223	0.113	2	6.863	7.07	3.64	11.3	11.5
burkey23	1	PI424964	0.292	3	8.292	9.12	4.02	11.2	11.8
burkey23	1	PI424984	0.233	3	9.822	10.59	4.235	10.9	10.4
burkey23	1	PI425029	0.0955	2	8.26	8.38	4.03	13.2	13.2
burkey23	1	PI425038	0.1235	2	8.89	9.12	4.315	12.7	12.5
burkey23	1	PI425045	0.183	2	9.084	9.24	4.12	10.7	10.3
burkey23	1	PI425085	0.2995	3	13.615	14.74	4.935	14.3	16.3
burkey23	1	PI425130	0.0685	2	7.897	7.9	4.325	11.8	11.7
burkey23	1	PI425136	0.1045	2	7.093	7.04	3.495	10.9	10.8
burkey23	1	PI425138	0.117	2	7.835	7.79	3.78	12.9	12.9
burkey23	1	PI425160	0.1825	3	9.875	10.26	4.895	13	13.1
burkey23	1	PI425167	0.198	3	11.031	11.28	4.8	12.8	13.5
burkey23	1	PI425169	0.069	2	7.928	8.02	3.645	13.7	13.8
burkey23	1	PI425192	0.084	2	6.526	6.6	3.14	11.9	12.3
burkey23	1	PI425201		2	9.231	9.49		12.9	13
burkey23	1	PI425219	0.177	3	8.43	8.54	3.65	13.4	13.8
burkey23	1	PI425229	0.1135	2	9.729	9.78	4.465	11.8	11.4
burkey23	1	PI425240	0.297	3	11.111	11.78	4.745	12.2	13.2
burkey23	1	PI425254	0.098	2	6.551	6.48	3.445	12.1	12.1
burkey23	1	PI425259	0.096	2	7.692	7.86	3.655	12.8	13.1
burkey23	1	PI425261	0.0735	2	7.405	7.48	4.04	13.4	13.8
burkey23	1	PI425264	0.0675	2	6.475	6.5	3.375	10.6	9.6
burkey23	1	PI425269		2	10.308	10.39		12.8	12.4
burkey23	1	PI425271	0.08	2	7.655	7.73	3.57	13	12.8
burkey23	1	PI425274	0.0795	2	7.043	7.02	3.29	12.1	11.9
burkey23	1	PI425330	0.115	2	9.54	9.74	3.95	11.7	11.2
burkey23	1	PI425385	0.0605	1	5.58	5.57	3.41	10	9.1
burkey23	1	PI425387	0.065	2	6.612	6.58	3.39	11.3	11.1
burkey23	1	PI425388	0.068	2	6.105	7.56	3.42	10.6	9.9
burkey23	1	PI425389	0.05	1	6.06	5.96	3.315	11.4	9.9
burkey23	1	PI425399	0.1455	2	8.269	8.42	3.75	11.5	11.3
burkey23	1	PI425413	0.1185	2	7.641	7.67	3.74	13.1	12.9
burkey23	1	PI425418	0.1055	2	8.58	8.65	3.775	13.6	13.5
burkey23	1	PI425421	0.086	2	7.216	7.13	3.88	11.1	10.8
burkey23	1	PI425422	0.1785	3	9.816	9.98	3.845	14.9	16.3
burkey23	1	PI425423	0.0655	2	6.921	6.99	3.45	11.5	11.6
burkey23	1	PI425424	0.1295	2	8.663	8.64	3.735	14.2	14.7
burkey23	1	PI425425	0.133	2	9.072	7.47	4.465	11.7	11.7
burkey23	1	PI425435	0.0555	1	7.376	7.41	3.605	13.4	13.7
burkey23	1	PI425446	0.11	2	6.436	6.35	3.345	11.4	11
burkey23	1	PI425456	0.064	1	8.647	8.71	3.98	13.2	13.4
burkey23	1	PI425463	0.116	2	10.937	10.96	4.285	13.8	13.7
burkey23	1	PI425464	0.1965	3	12.957	13.37	4.385	16	16.2
burkey23	1	PI425481	0.0745	2	7.142	7.18	3.64	11	10.6
burkey23	1	PI425483	0.187	2	10.712	7.21	4.1	15	15.6
burkey23	1	PI425484	0.093	2	6.497	6.66	3.64	10.6	10.4
burkey23	1	PI425485	0.128	2	6.831	6.86	3.55	12.2	12.1
burkey23	1	PI425487	0.077	2	6.493	6.43	3.445	11.7	11.4
burkey23	1	PI425503	0.0565	2	6.3	6.31	3.66	11.1	10.4
burkey23	1	PI425504	0.116	2	10.113	10.41	4.735	13.5	13.5
burkey23	1	PI425506	0.0635	1	7.463	7.5	3.45	12.3	11
burkey23	1	PI425507	0.0915	2	8.162	8.2	3.805	13.1	12.8
burkey23	1	PI425508	0.0745	2	6.801	6.77	3.39	12.7	13.2
burkey23	1	PI425509	0.06125	2	7.321	6.15	3.4025	11.8	11.1
burkey23	1	PI425510	0.092	2	8.234	8.22	3.735	13.1	13.4
burkey23	1	PI425511	0.0665	1	7.762	7.81	3.745	12.4	12.4
burkey23	1	PI425512		2		7.86		12	11.9
burkey23	1	PI425513	0.2055	2	9.129	8.13	4.18	11.1	10.8
burkey23	1	PI425515	0.1605	3	9.225	9.32	4.26	11.6	11.7
burkey23	1	PI425517	0.129	2	10.827	8.95	3.98	15.5	15.9
burkey23	1	PI425518	0.253	3	10.341	10.28	4.065	15.1	15.4
burkey23	1	PI425520	0.0825	2	8.719	8.74	3.715	12.7	12.6
burkey23	1	PI425522	0.0735	1	8.683	8.7	4.02	13.1	13.1
burkey23	1	PI425523	0.1045	2	9.908	7.25	4.525	14.2	14.7
burkey23	1	PI425527	0.102	2	10.584	10.66	4.44	14.9	14.8
burkey23	1	PI425528	0.083	2	8.315	7.85	3.915	12.9	13
burkey23	1	PI425529	0.0905	2	7.273	7.2	3.58	12.8	12.6
burkey23	1	PI425533	0.058	2	7.455	7.48	3.81	12.3	11.8
burkey23	1	PI425534	0.057	2	6.24	8.33	3.54	10.8	10.2
burkey23	1	PI425535	0.0695	1	6.873	6.93	3.515	12	11.1
burkey23	1	PI425536	0.081	2	8.109	8.32	3.855	12.8	12.8
burkey23	1	PI425537	0.052	1	6.47	6.63	3.545	10.8	10.7
burkey23	1	PI425544	0.1855	2	11.024	11.36	4.345	14.3	15.3
burkey23	1	PI425546	0.0615	2	6.923	6.93	3.575	12.8	12.4
burkey23	1	PI425548	0.082	2	7.983	8.77	3.87	13.3	12.9
burkey23	1	PI425551	0.1565	3	9.487	11.89	4.585	12	11.9
burkey23	1	PI425552	0.0775	1	8.091	8.1	3.775	13.9	13.9
burkey23	1	PI425554	0.0935	2	8.202	8.3	3.855	13.9	13.9
burkey23	1	PI425557	0.0935	2	8.76	7.66	4.175	13.9	14.1
burkey23	1	PI425569	0.0875	2	9.186	9.37	4.115	14.2	14.2
burkey23	1	PI425570	0.152	2	7.823	8.04	3.86	13.2	13.2
burkey23	1	PI425573	0.1665	2	8.119	8.26	4.15	12.8	12.2
burkey23	1	PI425575	0.0935	2	8.479	8.6	3.83	13.3	13.8
burkey23	1	PI425577	0.085	2	8.399	8.48	3.885	13	13.2
burkey23	1	PI425580	0.0505	1	7.245	7.26	3.72	12.8	12.8
burkey23	1	PI425581	0.0705	2	8.068	8.09	3.875	13.3	12.5
burkey23	1	PI425582	0.09	2	8.079	8.09	3.98	12.9	12.6
burkey23	1	PI425583	0.207	3	11.885	7.74	4.07	16	17.4
burkey23	1	PI425585	0.142	2	9.103	9.01	3.98	13.7	13.9
burkey23	1	PI425586	0.073	1	8.082	7.98	3.77	12.8	12.7
burkey23	1	PI425587	0.0975	2	9.41	9.56	4.29	14	14
burkey23	1	PI425591	0.0885	2	7.864	8.01	3.945	12.1	11.6
burkey23	1	PI425592	0.14	2	8.917	9.14	4.3	13.4	13.3
burkey23	1	PI425593	0.08	2	7.466	7.51	3.48	12.1	12.6
burkey23	1	PI425594	0.141	2	10.535	10.72	4.73	14.7	14.7
burkey23	1	PI425599	0.137	2	8.79	9.07	4.285	12.7	12.2
burkey23	1	PI425610	0.09	1	8.855	9.08	3.865	13.1	12
burkey23	1	PI425634	0.108	2	8.106	8.22	4.03	12.6	11.7
burkey23	1	PI425646	0.1435	2	11.331	11.48	4.6	14.2	14.3
burkey23	1	PI425725	0.137	2	11.835	10.18	4.68	14.3	12.6
burkey23	1	PI425765	0.0925	2	7.631	7.62	3.545	12	11.5
burkey23	1	PI425766	0.0985	2	8.331	7.82	3.755	14.1	14.4
burkey23	1	PI425770	0.0525	2	6.116	6.12	3.38	9.9	8.7
burkey23	1	PI425771	0.1145	2	8.633	8.79	3.525	12.4	13.2
burkey23	1	PI425803	0.277	3	11.169	11.56	4.2	13.7	14.9
burkey23	1	PI425811	0.076315789	2	8.053	8.09	3.742105263	13.4	13
burkey23	1	PI425812	0.1415	2	10.625	10.74	3.94	13	12.3
burkey23	1	PI425814	0.1615	3	12.344	7.38	4.325	15.7	16.8
burkey23	1	PI425815	0.087	2	8.037	8.05	4.015	12.9	13
burkey23	1	PI425816	0.2275	3	10.626	11.05	4.815	12.5	12.5
burkey23	1	PI425818	0.0815	2	9.504	8.79	4.095	14.4	14.4
burkey23	1	PI425822	0.1065	2	6.938	7.05	3.63	11.9	11.9
burkey23	1	PI425823	0.0905	2	6.55	6.56	3.44	12.5	12.3
burkey23	1	PI425824	0.102	2	6.931	7.02	3.51	12	11.8
burkey23	1	PI425832	0.06	1	6.71	8.19	3.67	9.8	9.7
burkey23	1	PI425840	0.069	2	6.983	7.03	3.5	11.6	12
burkey23	1	PI425841	0.098	2	7.643	7.67	3.65	12.8	13.2
burkey23	1	PI425842	0.0685	2	6.989	6.06	3.61	12.4	12.6
burkey23	1	PI425852	0.1315	2	8.028	7.99	3.705	12.2	12.4
burkey23	1	PI425859	0.1235	2	9.363	9.69	4.59	12.9	12.8
burkey23	1	PI425862	0.151	2	11.834	11.97	4.04	15.7	16.3
burkey23	1	PI425891	0.0875	2	8.315	8.41	4.02	13.2	13.3
burkey23	1	PI425965	0.0765	2	6.511	6.43	3.43	11	10.7
burkey23	1	PI426026	0.12225	2	8.068	7.99	4.335	11	11.5
burkey23	1	PI426029	0.1535	2	8.642	6.69	4.06	12	12
burkey23	1	PI426038	0.112	2	8.687	8.83	4.48	13.4	13.5
burkey23	1	PI426039	0.1885	3	10.132	10.52	4.895	12.6	12.8
burkey23	1	PI426042	0.0925	1	9.752	9.7	4.625	14.3	13.8
burkey23	1	PI426055	0.1005	2	8.758	8.81	3.93	13.7	13.7
burkey23	1	PI426058	0.0635	2	7.772	7.87	3.49	13.1	13.1
burkey23	1	PI426098	0.061	1	7.799	7.92	3.715	13.1	13.2
burkey23	1	PI426109	0.125	2	6.5	6.4	3.21	12.2	12.1
burkey23	1	PI426118	0.0875	1	7.724	7.91	3.53	13.2	12.9
burkey23	1	PI426127	0.072	2	7.212	7.4	3.775	12.1	11.6
burkey23	1	PI426139	0.1095	2	7.383	7.51	3.665	13.4	13.3
burkey23	1	PI426149	0.0975	2	6.846	7.03	3.49	12.6	12.5
burkey23	1	PI427024	0.0965	2	7.207	7.41	3.18	11.6	11.2
burkey23	1	PI427060	0.10275	2	11.131	11.33	4.07	13.6	13.8
burkey23	1	PI674166	0.1585	3	11.771	11.9	4.765	14.4	14.4
burkey23	1	TypeP	0.27	3	9.555	9.7	4.31	11.8	11.9
burkey23	1	TypeRB		2	7.558	7.47		12.6	12.3
burkey23	2	AVMU0001	0.051	1	7.252	7.08	3.435	12.8	12.9
burkey23	2	AVMU0201	0.1675	2	8.75	8.61	4.33	11	11.1
burkey23	2	AVMU8501	0.0895	1	7.964	8.12	3.92	12.7	12.5
burkey23	2	AVMU9701	0.141	2	9.819	10	4.895	12.1	12.1
burkey23	2	Berken	0.1155	2	8.698	8.76	4.29	13.8	14
burkey23	2	CommChk1	0.094	2	8.596	8.71	3.96	13.9	13.7
burkey23	2	CommChk2	0.1395	2	12.172	12.37	4.54	13.9	14.2
burkey23	2	Lincon	0.081	2	9.495	9.69	4.49	14.6	14.7
burkey23	2	OK2000	0.0965	2	8.998	9.01	4.175	13.7	13.7
burkey23	2	PI163110	0.0785	2	7.433	7.53	3.66	11.7	11.5
burkey23	2	PI164726	0.082	2	8.994	9.06	3.865	14.8	15.2
burkey23	2	PI164770	0.097	2	7.773	7.82	3.725	13.5	13.3
burkey23	2	PI167295	0.072	1	7.786	7.83	3.9	13.2	13
burkey23	2	PI179703	0.0575	2	7.616	7.66	3.95	14.2	14.2
burkey23	2	PI183458	0.1445	2	9.697	9.55	3.975	14	13.7
burkey23	2	PI183936	0.069	1	7.187	7.31	3.67	13.3	13.9
burkey23	2	PI199355	0.0755	2	7.795	8.04	3.735	13.8	13.9
burkey23	2	PI201869	0.165	2	11.937	12.14	4.59	13.7	13.3
burkey23	2	PI201874	0.1595	2	9.276	9.24	3.725	14.5	14.4
burkey23	2	PI213012	0.074	2	7.862	7.92	3.85	12.2	12
burkey23	2	PI254557	0.1165	2	7.86	8.22	3.735	11.5	11.4
burkey23	2	PI264686	0.1205	2	9.486	9.66	4.58	13.3	13.4
burkey23	2	PI271401	0.0905	2	9.278	9.45	4.12	12.7	13.1
burkey23	2	PI271403	0.086	2	7.729	7.75	3.69	12.7	12.7
burkey23	2	PI305413	0.109	2	7.717	7.73	3.98	12	12.2
burkey23	2	PI346313	0.0595	1	6.943	6.9	3.555	12.5	12.6
burkey23	2	PI346315	0.157	2	10.939	11.16	3.89	14.7	15.4
burkey23	2	PI362307	0.0715	2	7.896	7.89	3.75	12.5	12
burkey23	2	PI362309	0.051	1	7.252	7.26	3.92	10.5	10.4
burkey23	2	PI362310	0.0705	1	8.345	8.25	4.06	13.7	13.6
burkey23	2	PI362311	0.088	2	8.056	7.98	3.975	13.3	13.3
burkey23	2	PI362316	0.0735	2	7.405	7.29	3.81	13.3	12.9
burkey23	2	PI362322	0.082	1	8.516	8.53	3.845	13.8	13.9
burkey23	2	PI362324	0.071	1	8.633	8.68	4.12	13.3	13.4
burkey23	2	PI362326	0.076	1	8.252	8.23	4.135	13.4	13.4
burkey23	2	PI362327	0.09	1	8.464	8.54	3.905	13.5	13.7
burkey23	2	PI363147	0.0685	2	6.873	6.89	3.45	12.9	12.8
burkey23	2	PI363149	0.0705	1	8.006	7.95	3.65	14.2	14.4
burkey23	2	PI363152	0.0745	1	6.752	6.84	3.535	12.7	12.8
burkey23	2	PI363153	0.1035	2	9.641	9.82	3.88	11.8	11.7
burkey23	2	PI363190	0.0995	2	8.605	8.67	3.885	13.7	13.9
burkey23	2	PI363204	0.104	2	9.441	9.45	3.885	13.3	13.6
burkey23	2	PI363222	0.0665	1	6.721	6.85	3.58	13.5	13.7
burkey23	2	PI363231	0.064	1	6.749	6.83	3.515	12.3	12.3
burkey23	2	PI363271	0.0985	2	8.079	8.13	3.82	12.8	12.8
burkey23	2	PI363272	0.0865	2	7.761	7.79	3.555	12.9	13.2
burkey23	2	PI363301	0.1145	2	7.53	7.48	3.455	13	12
burkey23	2	PI363302	0.131	2	7.673	7.85	3.64	11.4	11.4
burkey23	2	PI363315	0.062	1	7.141	7.18	3.65	11.5	11.6
burkey23	2	PI363324	0.0655	1	8.345	8.4	4.13	13.3	13.2
burkey23	2	PI363326	0.076	1	6.827	6.8	3.22	12	12
burkey23	2	PI363330	0.0595	2	7.295	7.26	3.68	12.6	12.2
burkey23	2	PI363332	0.09	2	7.182	7.21	3.64	12.1	12.3
burkey23	2	PI363333	0.0755	2	7.241	7.23	3.81	12.6	12.6
burkey23	2	PI363334	0.158	2	7.312	7.47	3.695	10.6	11
burkey23	2	PI363341	0.1325	2	9.398	9.72	4.165	13.8	14.3
burkey23	2	PI363346	0.087	2	6.712	6.87	3.97	10.5	10.3
burkey23	2	PI363354	0.0505	1	7.578	7.57	3.315	12.3	12.3
burkey23	2	PI363358	0.089	2	9.078	9.2	4.135	11.8	12
burkey23	2	PI363359	0.064	1	7.676	7.71	4.215	11.6	11.6
burkey23	2	PI363360	0.0945	2	9.19	9.46	4.455	12.9	12.9
burkey23	2	PI363362	0.162	2	10.788	10.82	4.39	12.2	9.9
burkey23	2	PI363374	0.0975	2	9.248	9.38	4.275	13.3	13.4
burkey23	2	PI363377	0.081	1	7.409	7.32	3.675	13.2	13.1
burkey23	2	PI363380	0.114	2	8.873	8.79	3.97	12.8	13.5
burkey23	2	PI363381	0.126	2	9.927	10.02	4.715	13.3	13.2
burkey23	2	PI363391	0.072	1	7.313	7.25	3.45	12.6	12.6
burkey23	2	PI363407	0.0805	2	7.658	7.76	3.61	13.3	13.2
burkey23	2	PI363416	0.1635	2	7.364	7.73	3.755	10.8	11.6
burkey23	2	PI363419	0.1215	2	8.75	8.66	3.8	12.8	12.1
burkey23	2	PI363459	0.09	2	7.708	7.81	3.815	13.1	13.4
burkey23	2	PI363474	0.0645	1	8.313	8.32	4.025	12.6	12.4
burkey23	2	PI363475	0.0525	2	7.086	7.01	3.245	12.9	12.9
[truncated: 299 more rows]
