# Supplementary material for: Image-based high-throughput phenotyping enables genetic analyses of pod morphological traits in mungbean (Vigna radiata (L.) R. Wilczek)
Source: G3 (Bethesda). 2026 Apr 28;16(6):jkag106. doi: 10.1093/g3journal/jkag106 (PMC13233092; doi:10.1093/g3journal/jkag106)
Supplement: jkag106_Supplementary_Data [file jkag106_supplementary_data.zip › Supplemental_Table_2_G3-2026-406606.csv]

Trait	N (Obs)	Skewness	Kurtosis	Shapiro-Wilk (W)	P-value	Outliers Removed (N)	Outliers (%)
Pod Length (Image)	2191	1.21	1.31	0.908	< 0.001	105	4.79%
Pod Length (Manual)	2221	1.3	2.15	0.907	< 0.001	90	4.05%
Pod Curvature (Image)	2153	1.66	4.48	0.881	< 0.001	83	3.86%
Pod Curvature (Manual)	2188	NA	NA	NA	NA	NA	NA
Pod Width (Image)	2154	0.69	0.71	0.969	< 0.001	74	3.44%
Seeds Per Pod (Image)	2186	0.32	0.78	0.989	< 0.001	63	2.88%
Seeds Per Pod (Manual)	2192	0.46	1.14	0.982	< 0.001	70	3.19%
