# Supplementary material for: Image-based high-throughput phenotyping enables genetic analyses of pod morphological traits in mungbean (Vigna radiata (L.) R. Wilczek)
Source: G3 (Bethesda). 2026 Apr 28;16(6):jkag106. doi: 10.1093/g3journal/jkag106 (PMC13233092; doi:10.1093/g3journal/jkag106)
Supplement: jkag106_Supplementary_Data [file jkag106_supplementary_data.zip › Supplemental_Table_3_G3-2026-406606.csv]

Genotype	pod_curvature_image	pod_curvature_manual	pod_length_image	pod_length_manual	pod_width_mm	seed_per_pod_manual	seed_per_pod_image
AVMU0001	0.057	1.25	7.278	7.14	3.509	12.55	12.35
AVMU0201	0.145	2.5	9.04	9.115	4.108	10.9	10.625
AVMU8501	0.093	1.75	8.679	8.085	4.181	12.2	12
AVMU9701	0.158	2.5	9.335	9.588	4.774	11.425	11.45
Berken	0.108	2	9.348	9.15	4.313	12.733	12.883
CommChk1	0.104	2	8.746	9.008	3.848	13.5	13.475
CommChk2	0.122	2.167	11.443	11.745	4.414	13.825	13.525
Lincon	0.099	2	9.505	9.584	4.381	14.4	14.55
OK2000	0.11	2.333	9.243	9.542	4.237	12.975	13.3
PI163110	0.089	2	7.332	7.328	3.742	12.34	12.32
PI164726	0.077	2	8.675	8.98	3.779	14.108	14.05
PI164770	0.078	2	7.509	7.588	3.598	12.715	12.283
PI167295	0.086	2	7.838	7.902	3.606	12.358	12.25
PI179703	0.062	1.833	7.51	7.685	3.911	13.217	13.1
PI183458	0.09	2	9.099	9.257	4.074	13.242	12.983
PI183936	0.073	1.667	7.82	7.693	3.831	13.025	13.017
PI199355	0.077	2	8.289	8.23	3.659	13.533	13.6
PI201869	0.165	2.833	11.937	12.887	4.339	13.317	12.7
PI201874	0.142	2.5	9.764	9.783	3.847	14.367	14.383
PI213012	0.076	2	8.276	8.27	3.841	12.317	12.033
PI254557	0.084	2	7.156	7.195	3.548	11.8	11.15
PI264686	0.124	2.167	9.039	8.853	4.498	12.7	12.667
PI271401	0.091	2	9.43	9.527	4.668	12.492	12.5
PI271403	0.079	1.833	8.088	8.333	3.769	13.192	13.067
PI305413	0.087	2	7.726	8.003	3.86	12.158	11.967
PI346313	0.063	1.667	6.973	7.157	3.417	13.042	12.517
PI346315	0.141	2.5	10.714	10.795	4.011	13.8	14.383
PI362307	0.07	2	8.073	7.985	3.728	12.75	12.54
PI362309	0.059	1.5	7.563	7.055	3.875	11.175	10.883
PI362310	0.07	1.667	8.231	7.883	3.89	12.725	12.433
PI362311	0.076	2	7.682	7.57	3.946	12.558	12.483
PI362316	0.062	1.667	7.317	7.433	3.71	12.517	12.417
PI362322	0.079	1.667	8.762	8.695	3.898	13.1	13.133
PI362324	0.055	1.333	7.973	7.743	3.811	12.5	12.583
PI362326	0.067	1.833	8.097	8.223	4.004	12.617	12.5
PI362327	0.081	1.667	8.323	8.505	3.912	12.783	12.633
PI363147	0.065	2	7.204	7.12	3.445	12.408	12.283
PI363149	0.064	1.5	7.994	8.068	3.669	13.317	12.9
PI363152	0.07	1.667	7.014	7.022	3.551	12.333	11.983
PI363153	0.087	2.167	8.713	8.945	3.687	11.1	10.717
PI363190	0.095	2.167	8.536	8.727	3.948	13.042	12.9
PI363204	0.116	2	10.952	10.877	4.072	14.258	15.383
PI363222	0.079	1.833	6.823	6.785	3.521	12.5	12.517
PI363231	0.068	1.833	7.185	7.54	3.606	12.508	12.333
PI363271	0.088	2	7.595	7.495	3.622	12.58	12.58
PI363272	0.077	2	7.695	7.543	3.545	12.2	12.067
PI363301	0.089	2	7.598	8.1	3.604	12.683	12.1
PI363302	0.114	2	8.082	8.015	3.729	12.008	12.017
PI363315	0.071	1.667	7.231	8.113	3.762	12.758	12.517
PI363324	0.068	1.667	8.025	7.9	4.017	12.55	12.383
PI363326	0.06	1.667	6.897	7.015	3.281	11.833	11.5
PI363330	0.063	1.833	7.817	7.855	3.581	12.917	12.983
PI363332	0.074	2	7.203	7.385	3.568	12.383	11.933
PI363333	0.083	2.167	7.418	7.563	3.813	12.542	12.333
PI363334	0.128	2	8.1	8.132	3.883	12.308	12.383
PI363341	0.089	2	7.351	8.285	3.641	12.333	12.267
PI363346	0.065	1.4	6.918	7.91	3.539	10.86	10.52
PI363354	0.048	1.167	7.325	7.155	3.324	11.475	11.117
PI363358	0.079	2	9.068	8.945	4.127	11.633	11.583
PI363359	0.07	1.833	7.895	7.975	4.183	11.567	11.333
PI363360	0.097	2.167	9.359	9.397	4.693	12.183	12.133
PI363362	0.156	2.667	11.712	11.512	4.544	12.783	12.217
PI363374	0.074	2	7.571	7.706	3.494	12.767	12.217
PI363377	0.076	1.6	7.202	7.065	3.625	12.62	12.5
PI363380	0.09	2	8.295	8.572	3.811	12.733	12.8
PI363381	0.104	2	10.301	10.592	4.768	12.583	12.483
PI363391	0.064	1.5	7.14	7.93	3.287	12.317	12.217
PI363407	0.073	2	7.592	7.79	3.645	12.267	12.183
PI363416	0.09	2	8.248	8.793	4.143	12.4	12.333
PI363419	0.116	2.167	9.112	9.38	3.74	12.608	12.467
PI363459	0.085	2	7.871	7.888	3.677	12.467	12.7
PI363474	0.058	1.333	8.13	8.212	3.86	12.25	11.95
PI363475	0.054	1.667	6.92	6.672	3.14	12.583	12.233
PI363484	0.061	1.5	7.081	6.682	3.904	12.858	12.583
PI363485	0.068	2	7.711	8.002	3.758	12.483	12.517
PI363493	0.056	1.5	7.682	7.67	3.757	13.267	13.233
PI363494	0.092	2	7.13	7.322	3.565	12.208	12.083
PI363506	0.096	2	7.12	7.122	3.752	12.142	11.933
PI363514	0.099	2.167	8.318	8.712	4.128	11.367	10.833
PI363516	0.065	1.833	7.311	7.08	3.719	12.633	12.517
PI363517	0.07	1.833	8.135	8.225	4.124	11.825	11.45
PI363523	0.094	2.167	9.115	8.742	4.207	11.875	11.9
PI363565	0.066	1.833	6.744	6.743	3.288	11.375	10.917
PI363566	0.058	2	6.707	6.655	3.317	11.05	10.767
PI363585	0.049	1	6.299	6.025	3.467	11.692	11.35
PI363591	0.076	2	7.417	8.187	3.498	11.2	10.783
PI363592	0.097	2	7.227	7.23	3.51	12.767	12.517
PI363595	0.16	2.667	8.835	9.022	3.618	13.158	13.717
PI363596	0.123	2.333	7.992	8.192	3.539	13.017	13.567
PI363597	0.079	2	6.802	6.747	3.305	11.7	11.05
PI363600	0.071	1.833	7.664	7.605	3.788	11.8	12.017
PI363604	0.138	2.667	9.483	9.38	3.813	12.658	12.483
PI363605	0.069	2	7.551	7.148	3.592	12.94	12.75
PI363613	0.148	2.5	9.497	10.545	3.923	13.342	13.383
PI363615	0.133	2.167	9.256	9.648	3.81	13.925	13.95
PI363635	0.089	2.167	8.141	7.973	3.708	11.858	11.533
PI363645	0.077	2	8.347	9.815	3.894	12.725	12.65
PI363647	0.075	1.833	7.399	7.367	3.783	13	12.767
PI363657	0.085	2	6.701	6.528	3.414	11.4	11.083
PI363668	0.087	2.167	7.932	8.453	3.581	12.45	12.483
PI363678	0.077	2	7.332	7.582	3.601	12.375	12.517
PI363696	0.091	2	7.734	7.822	3.738	12.042	11.35
PI363699	0.099	1.833	7.776	8.083	4.069	11.992	11.733
PI363763	0.068	1.833	8.759	8.623	4.239	12.308	12.1
PI363766	0.081	1.833	8.149	8.577	3.87	11.342	11.1
PI363778	0.084	1.833	8.763	8.425	3.743	13.175	13.283
PI363779	0.101	1.833	8.525	8.227	3.946	12.983	13.05
PI363781	0.061	1.5	6.487	6.492	3.311	11.183	10.367
PI363782	0.048	1.667	6.706	6.832	3.417	10.8	10.433
PI363820	0.075	2	6.973	7.558	2.948	13.33	13.64
PI363823	0.084	2.167	7.922	9.102	3.486	12.717	12.433
PI363824	0.064	2	6.534	6.623	2.803	12.8	12.617
PI363825	0.075	2	7.131	7.028	3.376	13.408	13.35
PI363828	0.081	2	7.006	6.853	3.545	11.717	11.25
PI363836	0.072	1.833	7.776	7.828	3.786	12.325	12.033
PI363840	0.08	1.667	7.705	7.987	3.678	12.483	12.483
PI363869	0.106	2	8.248	9.788	3.889	12.9	12.72
PI363909	0.185	2.8	10.15	10.558	3.91	14.26	14.85
PI363974	0.106	2.167	9.484	9.95	3.843	11.767	11.383
PI363988	0.092	2.167	8.146	8.355	3.763	13.017	13.05
PI363989	0.085	2	7.294	7.617	3.568	12.933	12.8
PI364007	0.066	2	7.861	7.623	3.612	12.242	11.767
PI364015	0.083	2	7.361	7.563	3.68	12.392	12.233
PI364016	0.058	1.333	7.317	7.043	3.573	11.5	11.35
PI364028	0.09	2	7.869	8.046	3.707	13.73	13.9
PI364047	0.072	1.667	7.925	7.517	3.878	12.142	11.94
PI364049	0.081	1.833	8.022	8.24	3.914	12.108	12.067
PI364070	0.071	2	7.635	7.753	3.698	12.933	12.683
PI364119	0.135	2.167	7.232	7.125	3.61	11.783	11.6
PI364123	0.067	2	7.293	7.337	3.581	12.175	11.783
PI364167	0.112	2.167	7.039	7.118	3.404	12.125	11.65
PI364205	0.141	2.8	10.587	11.187	4.12	14.78	15.8
PI364213	0.087	2	9.007	9.32	4.27	13.375	12.933
PI364214	0.076	2	7.108	7.37	3.18	11.492	11.367
PI364218	0.06	1.8	7.141	6.937	3.53	11.61	11.517
PI364224	0.073	1.833	7.909	7.778	3.672	12.5	12.917
PI364225	0.086	2	7.419	7.725	3.533	11.917	11.467
PI364230	0.084	1.6	6.861	6.852	3.296	11.44	11
PI364231	0.057	1.667	7.435	7.61	3.28	11.7	11.583
PI368266	0.106	2	7.772	7.705	3.755	11.958	12.1
PI368275	0.073	2	7.081	7.282	3.081	12.642	12.767
PI368277	0.103	2	8.16	8.235	3.917	12.683	12.3
PI368279	0.129	2.333	9.634	10.227	4.672	12.408	12.433
PI368285	0.104	2.2	7.482	7.515	3.166	12.03	11.14
PI368302	0.082	1.667	7.727	7.58	3.753	12.208	11.7
PI368305	0.058	2	7.13	6.955	3.41	12.742	12.583
PI368329	0.101	2	7.875	7.847	3.788	12.208	11.9
PI368330	0.124	2.167	10.947	10.795	4.085	14.808	15.583
PI368332	0.076	2	7.624	7.69	3.498	12.658	12.933
PI369768	0.19	2.5	9.38	9.703	4.483	11.8	11.817
PI369795	0.137	2.5	9.583	9.833	4.55	12.2	12.483
PI374130	0.072	1.833	8.26	8.115	3.868	12.625	12.7
PI376849	0.105	2	8.38	8.343	3.891	12.575	12.683
PI376850	0.091	2	8.563	8.798	3.915	12.717	12.233
PI376856	0.082	2	8.798	9.082	4.154	12.908	12.767
PI376923	0.131	2	10.184	10.142	4.944	12.37	12.15
PI376951	0.066	1.833	5.961	5.958	3.062	11.208	10.733
PI376952	0.074	2	6.994	7.387	3.015	13.058	13.183
PI376989	0.045	1.333	6.763	7.11	3.162	11.633	11.15
PI377014	0.059	1.667	6.723	6.777	3.03	12.05	11.95
PI377022	0.078	1.833	7.173	7.392	3.803	11.775	11.45
PI377039	0.07	2	7.037	7.408	3.365	12.483	11.833
PI377081	0.061	1.5	7.431	8.557	3.614	12.35	12.033
PI377138	0.105	2.167	8.055	8.242	4.032	13.233	12.933
PI377147	0.093	2	7.642	7.807	3.871	12.15	12.133
PI377186	0.082	2	7.301	8.457	3.473	12.783	12.4
PI377193	0.077	2	7.385	7.583	3.546	11.917	11.483
PI377195	0.092	2	7.687	7.673	3.826	11.608	11.417
PI377196	0.077	2	8.542	8.383	3.876	13.008	13.183
PI377197	0.085	2	7.382	7.275	3.646	11.358	11.183
PI377198	0.092	2	8.161	8.1	3.733	11.942	11.083
PI377202	0.06	1.667	7.546	7.133	3.599	12.825	12.6
PI377203	0.058	1.167	7.216	6.92	3.548	13.45	13.083
PI377207	0.095	2.2	7.683	7.553	3.434	11.72	11.333
PI377208	0.116	2.167	7.404	7.232	3.697	12.217	12.15
PI377217	0.069	2	7.115	7.07	3.461	11.725	11.55
PI377220	0.09	2.167	8.414	9.183	3.963	11.975	12.017
PI377223	0.091	1.833	7.704	7.883	3.888	12.233	12.217
PI377228	0.074	1.833	7.506	7.628	3.526	12.475	12.783
PI377231	0.109	2.167	7.539	7.56	3.376	12.1	12.05
PI377232	0.087	2.167	8.168	7.772	3.981	11.825	11.317
PI377233	0.106	2	8.064	8.328	3.829	12.658	13
PI377235	0.088	2	8.728	8.708	3.939	12.683	12.55
PI377236	0.114	1.833	7.758	7.892	4.086	12.05	11.733
PI377238	0.077	2	6.571	7.085	3.418	11.058	10.833
PI377239	0.079	2	7.236	7.277	3.718	11.392	10.983
PI377241	0.071	1.833	7.451	7.463	3.635	12.283	12
PI377242	0.084	1.833	6.994	6.877	3.659	12.008	11.75
PI377244	0.073	1.833	7.386	8.07	3.663	11.475	11.217
PI377248	0.074	2	7.626	7.473	3.785	11.792	11.467
PI377249	0.077	1.833	7.235	7.145	3.555	12.267	12.017
PI377250	0.064	1.833	7.918	8.005	3.85	13.267	13.083
PI377255	0.058	1.667	7.368	7.38	3.739	12.85	12.617
PI377256	0.057	1.833	6.884	7.115	3.531	12.25	12.15
PI377258	0.069	1.6	6.786	6.818	3.494	10.94	10.42
PI377259	0.076	2	7.745	7.642	3.699	12.217	11.983
PI377261	0.079	1.833	7.266	7.147	3.748	11.925	11.7
PI377262	0.062	1.4	7.384	7.383	3.786	11.83	11.58
PI377263	0.092	1.833	7.246	6.992	3.403	12.442	12.2
PI377265	0.107	2.167	7.316	7.328	3.515	12.65	12.233
PI377266	0.09	2.167	7.242	7.145	3.515	11.708	11.6
PI377267	0.073	2	6.814	6.725	3.44	11.558	11.25
PI377268	0.05	1.167	6.823	6.872	3.61	11.417	10.867
PI377271	0.067	1.833	7.776	7.555	3.533	12.158	12.1
PI377272	0.074	1.833	7.629	7.443	3.536	12.3	12.317
PI377274	0.073	2	7.241	7.67	3.467	12.275	12.3
PI377275	0.054	1.5	7.348	7.538	3.585	11.917	11.467
PI377276	0.095	2.167	7.353	8.742	3.693	11.858	11.5
PI377281	0.056	1.5	7.532	8.383	3.921	12.442	12.167
PI377283	0.082	2	7.866	7.875	3.683	12.548	12.4
PI377284	0.06	1.333	7.341	7.85	3.623	11.817	11.65
PI377286	0.101	2.167	6.894	6.852	3.52	12.133	11.883
PI377287	0.059	1.833	7.121	7.128	3.503	12.542	12.333
PI377288	0.068	1.833	7.281	7.363	3.655	11.4	11
PI377296	0.065	1.667	7.092	7.033	3.403	11.508	11.117
PI377297	0.086	2	6.994	6.827	3.524	11.208	11
PI377298	0.067	1.833	6.546	6.402	3.498	12.075	11.5
PI377299	0.117	2.167	7.187	7.445	3.444	12.942	13.083
PI377304	0.069	1.833	7.299	7.362	3.854	11.792	11.367
PI377305	0.053	1.667	6.496	6.497	3.309	11.725	11.3
PI377306	0.078	2	7.785	7.725	3.653	12.617	12.55
PI377312	0.093	2	7.069	7.64	3.358	12.32	12.583
PI377313	0.061	1.833	6.93	6.993	3.413	12.275	11.767
PI377316	0.12	2.167	7.405	7.41	3.479	12.283	11.517
PI377338	0.073	1.833	7.417	7.59	3.601	12.575	12.033
PI377342	0.064	1.833	7.106	7.46	3.64	12.35	12.333
PI377349	0.12	2.4	7.17	7.19	3.408	11.93	11.817
PI377354	0.098	2	8.559	8.967	3.851	14.3	14.225
PI377363	0.161	3	10.428	10.448	3.979	13.083	14.017
PI385297	0.058	1.5	6.747	6.47	3.464	11.692	11.25
PI390419	0.152	2.6	9.344	9.01	4.676	12.27	12
PI413223	0.098	2	7.753	7.85	3.789	11.842	12.083
PI424964	0.24	2.4	8.786	9.378	4.181	11.46	12.08
PI424984	0.192	3	10.86	11.302	4.39	11.667	12.25
PI425029	0.084	2	8.135	8.102	3.94	12.576	12.556
PI425038	0.102	2	8.773	9.052	4.177	12.275	12.067
PI425045	0.157	2	9.453	9.787	4.312	11.3	11.167
PI425085	0.218	3	12.214	12.008	4.69	13.633	14.367
PI425130	0.07	1.667	7.884	7.685	4.215	12.317	12.033
PI425136	0.071	1.833	6.879	6.848	3.482	11.517	11.45
PI425138	0.09	1.833	7.587	8.848	3.748	12.25	11.9
PI425160	0.214	2.833	10.101	10.557	4.863	12.825	12.933
PI425167	0.184	2.667	11.008	11.118	4.874	12.275	12.4
PI425169	0.068	1.667	7.449	7.585	3.481	13.1	12.867
PI425192	0.081	2	6.846	6.818	3.176	12.192	12.083
PI425201	0.091	2	9.08	9.363	4.271	12.108	11.9
PI425219	0.141	2.333	8.332	8.482	3.625	12.925	13.033
PI425229	0.087	1.833	9.185	9.328	4.416	10.825	10.633
PI425240	0.222	3	11.033	11.088	4.843	12.458	12.383
PI425254	0.074	2	6.514	6.27	3.414	11.667	11.317
PI425259	0.064	1.667	7.457	7.632	3.648	12.325	12.083
PI425261	0.089	2.2	8.47	8.883	3.939	13.02	13.2
PI425264	0.055	1.667	7.065	7.083	3.512	11.217	10.667
PI425269	0.14	2.2	9.516	8.913	4.178	12.36	12.42
PI425271	0.074	2	7.805	7.927	3.529	12.55	12.6
PI425274	0.089	1.833	7.208	7.495	3.361	12.292	11.967
PI425330	0.07	1.833	7.596	7.59	3.708	12.533	12.133
PI425385	0.075	1.667	6.426	6.303	3.371	11.158	10.433
PI425387	0.076	2	6.896	6.75	3.343	12.05	11.9
PI425388	0.061	2	6.555	6.925	3.448	11.083	10.85
PI425389	0.059	1.833	6.381	6.425	3.443	10.958	10.1
PI425399	0.111	2.167	8.168	8.287	3.785	11.983	11.617
PI425413	0.094	2	7.504	7.578	3.68	12.033	11.467
PI425418	0.089	2	8.7	8.37	3.829	13.133	13.117
PI425421	0.075	1.833	7.738	7.983	3.962	12.025	11.617
PI425422	0.142	2.5	9.558	9.82	3.948	14.142	14.85
PI425423	0.061	1.833	7.228	7.293	3.578	11.983	11.867
PI425424	0.09	2	8.131	7.783	3.707	13.65	13.817
PI425425	0.139	2.333	9.342	9.375	4.387	12.083	12.14
PI425435	0.053	1.667	7.471	7.368	3.718	12.817	12.933
PI425446	0.101	2	6.776	6.902	3.452	12.058	11.883
PI425456	0.077	1.667	8.907	9.573	3.847	12.458	12.95
PI425463	0.104	2	10.295	10.25	4.223	12.783	12.7
PI425464	0.174	2.6	12.293	12.545	4.228	14.74	15.32
PI425481	0.059	1.667	7.166	7.283	3.656	11.442	10.833
PI425483	0.134	2.167	10.943	10.437	4.111	14.833	15.567
PI425484	0.103	2.167	7.05	7.202	3.658	12.025	11.283
PI425485	0.096	2.167	7.079	7.207	3.536	12.092	11.667
PI425487	0.057	1.667	6.415	6.337	3.396	11.367	10.867
PI425503	0.063	1.667	6.534	6.29	3.597	11.358	10.533
PI425504	0.072	1.8	8.034	7.995	3.849	12.29	12.367
PI425506	0.06	1.667	7.342	7.368	3.413	12.225	11.617
PI425507	0.065	1.667	7.598	7.732	3.563	12.275	11.933
PI425508	0.065	2	6.881	7.4	3.456	12.383	12.15
PI425509	0.064	1.8	7.292	7.495	3.484	12.11	12
PI425510	0.076	2	7.611	7.348	3.521	12.317	12.083
PI425511	0.059	1.5	7.97	7.8	3.696	12.992	12.983
PI425512	0.062	1.6	8.053	7.833	3.949	11.7	11.167
PI425513	0.173	2.5	9.702	9.948	4.311	11.625	11.3
PI425515	0.121	2.333	8.602	7.947	4.091	11.058	11
PI425517	0.119	2.167	10.284	9.792	3.91	14.492	14.15
PI425518	0.156	2.667	10.053	9.958	4.082	14.075	14.533
PI425520	0.072	2	8.605	8.568	3.712	12.417	12.267
PI425522	0.082	1.667	8.295	8.322	3.953	12.642	12.533
PI425523	0.111	2.167	9.452	9.028	4.277	13.192	13.167
PI425527	0.074	1.667	10.034	10.153	4.372	13.975	14.167
PI425528	0.076	1.667	8.061	8.205	3.853	12.175	12.05
PI425529	0.067	2	7.233	7.41	3.546	13.075	12.683
PI425533	0.075	1.833	8.484	8.475	4.031	12.867	12.5
PI425534	0.06	1.667	6.416	6.623	3.562	10.967	10.267
PI425535	0.064	1.167	7.379	7.33	3.543	12.425	11.733
PI425536	0.069	1.833	8.254	8.76	3.895	12.508	12.45
PI425537	0.061	1.5	7.08	7.007	3.695	11.425	11.233
PI425544	0.114	2	9.616	9.842	4.407	13.042	13.383
PI425546	0.058	1.833	7.194	7.133	3.589	12.483	12.167
PI425548	0.086	2	8.078	8	3.837	13.108	12.9
PI425551	0.13	2.333	8.96	9.86	4.508	11.767	11.117
PI425552	0.087	1.667	8.511	8.438	3.858	13.05	12.933
PI425554	0.067	1.833	8.174	8.415	3.935	13.442	13.3
PI425557	0.08	2	8.303	8.322	4.006	13.208	13.233
PI425569	0.083	2	9.102	9.13	4.102	13.267	13.333
PI425570	0.114	2	7.728	7.877	3.948	12.55	12.74
PI425573	0.106	2	7.63	7.463	3.919	12.375	12.05
PI425575	0.084	1.833	8.938	9.138	3.966	13.375	13.333
PI425577	0.077	2	8.374	8.328	3.838	12.883	12.833
PI425580	0.06	1.833	7.315	7.465	3.649	12.417	12.283
PI425581	0.069	1.667	8.105	8.062	3.859	13.308	13.067
PI425582	0.08	2	8.076	8.138	3.873	12.942	12.815
PI425583	0.138	2.333	11.215	10.59	3.944	15.067	15.867
PI425585	0.12	2.333	8.932	9.143	3.943	12.983	13
PI425586	0.06	1.5	7.938	7.918	3.743	12.767	12.783
PI425587	0.081	1.667	9.424	9.417	4.208	13.383	13.317
PI425591	0.078	2.167	7.857	7.962	4.015	12.408	12.35
PI425592	0.126	2.167	9.181	9.438	4.348	13.158	13.167
PI425593	0.17	2.833	11.699	12.175	4.258	14.258	15.45
PI425594	0.109	2	10.37	10.743	4.65	13.942	14
PI425599	0.125	2.333	8.847	8.608	4.323	11.992	11.817
PI425610	0.072	1.833	8.123	8.128	3.903	12.283	12.017
PI425634	0.087	1.833	8.735	8.855	4.086	12.567	12.483
PI425646	0.126	2.5	11.451	11.73	4.453	14.033	14
PI425725	0.133	2.167	11.582	12.023	4.392	13.858	13.85
PI425765	0.102	2.167	8.073	8.173	3.627	12.467	12.3
PI425766	0.091	2.167	7.989	7.923	3.653	12.842	12.667
PI425770	0.069	1.5	6.47	6.362	3.417	10.583	10.183
PI425771	0.098	2	8.66	8.897	3.548	12.867	12.783
PI425811	0.094	2	8.085	8.043	3.761	12.8	12.417
PI425812	0.146	2.333	11.063	11.395	4.071	13.958	14.833
PI425814	0.15	2.833	11.578	10.985	4.217	13.942	15.1
PI425815	0.088	2	8.011	7.835	4.013	12.75	12.633
PI425816	0.177	2.833	9.867	9.482	4.563	11.592	11.483
PI425818	0.083	2	9.658	9.12	4.178	13.533	13.483
PI425822	0.078	1.833	6.749	7.608	3.518	11.458	11.033
PI425823	0.079	2	6.677	6.818	3.42	12.075	11.65
PI425824	0.084	2	6.802	7.01	3.488	12.033	11.75
PI425832	0.091	2.167	6.672	6.763	3.39	11.283	11
PI425840	0.063	1.833	7.011	6.985	3.486	12.108	11.9
PI425841	0.079	1.833	7.296	7.61	3.451	12.333	12.183
PI425842	0.076	2	7.685	7.662	3.618	13.225	13.25
PI425852	0.109	2	8.045	8.122	3.773	12.183	11.633
PI425859	0.1	2.167	9.19	9.407	4.741	12.325	12.133
PI425862	0.136	2.167	11.091	11.378	4.021	14.367	15.433
PI425891	0.077	1.833	8.649	8.502	4.062	13.658	13.717
PI425965	0.076	1.833	7.056	7.25	3.531	11.458	11.15
PI426026	0.1	2	8.2	8.485	4.073	11.025	10.9
PI426029	0.135	2.333	8.966	8.715	4.032	11.9	11.817
PI426038	0.133	2.333	9.031	8.977	4.492	12.625	12.883
PI426039	0.19	2.833	9.577	10.422	4.8	12.133	11.867
PI426042	0.076	1.667	8.883	9.097	4.39	12.625	12.167
PI426055	0.087	2	8.297	8.618	3.753	13.175	13.05
PI426058	0.058	1.667	7.589	7.523	3.456	12.633	12.7
PI426098	0.077	1.833	8.323	8.867	3.728	12.933	12.867
PI426109	0.1	2	6.851	6.97	3.389	12.092	11.933
PI426118	0.072	1.833	7.632	7.683	3.555	13.067	13
PI426127	0.056	1.5	7.327	7.342	3.873	12.017	11.517
PI426139	0.098	2.2	7.161	7.112	3.468	12.5	12.44
PI426149	0.083	2	6.908	6.95	3.431	12.042	11.867
PI427024	0.067	2.333	6.733	6.85	3.162	11.475	11.35
PI427060	0.116	2.333	11.161	10.46	4.428	13.25	13.633
PI674166	0.134	2.667	11.771	11.855	4.618	14.133	13.783
