# Supplementary material for: Image-based high-throughput phenotyping enables genetic analyses of pod morphological traits in mungbean (Vigna radiata (L.) R. Wilczek)
Source: G3 (Bethesda). 2026 Apr 28;16(6):jkag106. doi: 10.1093/g3journal/jkag106 (PMC13233092; doi:10.1093/g3journal/jkag106)
Supplement: jkag106_Supplementary_Data [file jkag106_supplementary_data.zip › Supplemental_Table_4_G3-2026-406606.csv]

SNP	trait	Chr	Pos	P.value	MAF	allele	Effect	SE	PVE	Model	MIP
11_4543371	pod_curvature_image	2	4582772	2.73E-06	0.0393	G/A	-0.0048	0.0042	0.36	BLINK	NA
5_210437	pod_curvature_image	6	279187	1.35E-06	0.1792	T/G	0.0096	0.0021	5.27	BLINK	NA
5_35265704	pod_curvature_image	4	7227756	2.39E-12	0.0889	T/C	0.0303	0.0024	30	BLINK	NA
7_13672663	pod_curvature_image	8	29808835	8.04E-07	0.2629	T/A	0.0011	0.0019	0.09	BLINK	NA
2_1091026	pod_curvature_manual	1	40783423	1.43E-07	0.1468	G/A	0.1084	0.0227	5.88	BLINK	NA
2_15248203	pod_curvature_manual	1	26981921	1.50E-06	0.1236	T/A	-0.0936	0.0246	3.82	BLINK	NA
5_35265704	pod_curvature_manual	4	7227756	1.58E-15	0.0889	T/C	0.2193	0.0264	15.86	BLINK	NA
10_10708698	pod_length_image	11	11568991	1.62E-06	0.1506	A/C	-0.4953	0.0889	8.29	BLINK	NA
2_3081781	pod_length_image	1	38598231	2.41E-06	0.2046	A/G	0.6635	0.0713	19.16	BLINK	NA
3_12011523	pod_length_image	6	7320433	1.54E-09	0.0171	G/A	-1.3266	0.1138	27.07	BLINK	NA
5_210437	pod_length_image	6	279187	3.01E-08	0.1792	T/G	0.5382	0.0788	11.48	BLINK	NA
5_26502456	pod_length_image	4	25626597	2.24E-07	0.2536	G/C	0.5498	0.0679	15.24	BLINK	NA
1_10969052	pod_length_manual	5	38876574	1.08E-06	0.1804	G/A	-0.2873	0.0905	2.92	BLINK	NA
10_10708698	pod_length_manual	11	11568991	9.05E-11	0.1506	A/C	-0.4874	0.0928	7.44	BLINK	NA
5_25750526	pod_length_manual	4	26379114	8.35E-08	0.0904	A/G	0.7818	0.1044	13.45	BLINK	NA
9_4698509	pod_length_manual	9	5726473	5.11E-07	0.2621	C/T	0.485	0.0715	11.26	BLINK	NA
5_21173402	pod_width_mm	6	42482684	4.18E-07	0.0497	C/A	0.3692	0.0384	20.14	BLINK	NA
6_9399884	pod_width_mm	3	35693342	5.13E-09	0.4127	T/G	0.216	0.0451	5.9	BLINK	NA
7_39681600	pod_width_mm	8	9089770	1.13E-07	0.0537	C/G	-0.0401	0.0413	0.26	BLINK	NA
scaffold_73_273852	pod_width_mm	8	34068127	3.25E-07	0.3488	A/G	-0.1542	0.0192	16.13	BLINK	NA
5_210437	seed_per_pod_image	6	279187	3.38E-09	0.1792	T/G	0.5254	0.0638	15.86	BLINK	NA
5_210437	seed_per_pod_manual	6	279187	7.51E-08	0.1792	T/G	0.3646	0.0512	12.36	BLINK	NA
7_49541747	seed_per_pod_manual	8	1427958	2.80E-07	0.0632	C/T	0.5431	0.0794	11.37	BLINK	NA
5_210437	pod_curvature_image	6	279187	4.56E-07	0.1792	T/G	0.0096	0.0021	5.27	FarmCPU	NA
5_35265704	pod_curvature_image	4	7227756	9.27E-17	0.0889	T/C	0.0303	0.0024	30	FarmCPU	NA
6_35748885	pod_curvature_image	3	1748434	4.64E-07	0.14	A/C	0.0208	0.0021	20.63	FarmCPU	NA
7_13672663	pod_curvature_image	8	29808835	1.35E-08	0.2629	T/A	0.0011	0.0019	0.09	FarmCPU	NA
9_3179819	pod_curvature_image	8	60959917	3.04E-08	0.0556	A/G	0.001	0.0036	0.02	FarmCPU	NA
1_19710121	pod_curvature_manual	5	14218555	1.19E-07	0.059	A/G	-0.1503	0.0347	5.19	FarmCPU	NA
6_17072381	pod_curvature_manual	3	34304792	1.28E-06	0.0551	G/A	-0.1826	0.035	7.24	FarmCPU	NA
scaffold_273_286808	pod_curvature_manual	10	37718367	5.23E-08	0.0536	C/T	0.092	0.038	1.7	FarmCPU	NA
scaffold_95_662580	pod_curvature_manual	11	30187926	7.03E-08	0.1424	C/A	-0.0858	0.0241	3.47	FarmCPU	NA
3_12011523	pod_length_image	6	7320433	2.70E-13	0.0171	G/A	-1.3266	0.1138	27.07	FarmCPU	NA
5_35265704	pod_length_image	4	7227756	1.61E-06	0.0889	T/C	0.7352	0.1029	12.26	FarmCPU	NA
8_33250053	pod_length_image	10	40595345	2.97E-06	0.0637	G/T	0.7112	0.1215	8.58	FarmCPU	NA
9_3176896	pod_length_image	8	60962840	1.29E-07	0.3569	C/G	0.4284	0.0632	11.17	FarmCPU	NA
9_4841989	pod_length_image	9	5863885	1.95E-07	0.3095	T/A	0.4612	0.0654	11.98	FarmCPU	NA
scaffold_436_92741	pod_length_image	2	26269303	2.07E-06	0.161	T/A	-0.1917	0.0854	1.36	FarmCPU	NA
10_10708698	pod_length_manual	11	11568991	3.42E-08	0.1506	A/C	-0.4874	0.0928	7.44	FarmCPU	NA
3_12011523	pod_length_manual	6	7320433	1.59E-06	0.0171	G/A	-1.2758	0.121	23.28	FarmCPU	NA
8_31873574	pod_length_manual	10	39205446	2.79E-08	0.0274	T/C	0.9117	0.1906	6.38	FarmCPU	NA
1_10969052	pod_width_mm	5	38876574	1.09E-09	0.1804	G/A	-0.1021	0.0258	4.47	FarmCPU	NA
5_21173402	pod_width_mm	6	42482684	1.70E-07	0.0497	C/A	0.3692	0.0384	20.14	FarmCPU	NA
5_35265704	pod_width_mm	4	7227756	1.28E-08	0.0889	T/C	0.3275	0.0287	26.27	FarmCPU	NA
6_9399884	pod_width_mm	3	35693342	7.21E-09	0.4127	T/G	0.216	0.0451	5.9	FarmCPU	NA
9_13495720	pod_width_mm	9	30855923	4.02E-08	0.5	C/T	0.1381	0.0193	13	FarmCPU	NA
1_11892208	seed_per_pod_image	5	4426366	2.24E-08	0.4083	G/A	0.3646	0.0524	11.7	FarmCPU	NA
5_210437	seed_per_pod_image	6	279187	8.72E-11	0.1792	T/G	0.5254	0.0638	15.86	FarmCPU	NA
7_20611588	seed_per_pod_image	8	50901690	5.18E-11	0.0975	T/C	-0.201	0.0871	1.43	FarmCPU	NA
scaffold_363_109057	seed_per_pod_image	7	50632864	2.47E-06	0.0861	T/A	0.5312	0.0883	8.99	FarmCPU	NA
5_210437	seed_per_pod_manual	6	279187	1.78E-07	0.1792	T/G	0.3646	0.0512	12.36	FarmCPU	NA
7_20612076	seed_per_pod_manual	8	50902178	4.04E-07	0.0978	G/C	-0.2062	0.0683	2.44	FarmCPU	NA
7_49541747	seed_per_pod_manual	8	1427958	1.92E-06	0.0632	C/T	0.5431	0.0794	11.37	FarmCPU	NA
scaffold_184_312900	seed_per_pod_manual	6	33963633	2.89E-06	0.056	G/T	0.3769	0.0846	5.16	FarmCPU	NA
scaffold_259_361538	seed_per_pod_manual	7	23078187	5.19E-08	0.1424	A/C	0.106	0.0602	0.86	FarmCPU	NA
5_35265704	pod_curvature_image	4	7227756	8.52E-11	0.0889	T/C	0.0303	0.0024	30	MLM	NA
5_210437	pod_length_image	6	279187	2.15E-06	0.1792	T/G	0.5382	0.0788	11.48	MLM	NA
5_21173402	pod_width_mm	6	42482684	6.97E-10	0.0497	C/A	0.3692	0.0384	20.14	MLM	NA
5_35265704	pod_width_mm	4	7227756	2.60E-11	0.0889	T/C	0.3275	0.0287	26.27	MLM	NA
5_210437	pod_curvature_image	6	279187	NA	0.1792	T/G	0.0096	0.0021	5.27	SVEN	0.588333707
5_35265704	pod_curvature_image	4	7227756	NA	0.0889	T/C	0.0303	0.0024	30	SVEN	0.610568199
6_31628193	pod_curvature_image	3	5330166	NA	0.1275	C/T	0.003	0.0025	0.38	SVEN	1
6_35749047	pod_curvature_image	3	1748271	NA	0.1429	T/C	-0.0324	0.0035	19.39	SVEN	0.998396921
scaffold_273_77916	pod_curvature_image	10	37502339	NA	0.0551	T/C	0.0107	0.0037	2.34	SVEN	0.910622054
2_1046725	pod_curvature_manual	1	40832405	NA	0.1391	C/G	0.1356	0.0236	8.75	SVEN	0.845177824
5_35265704	pod_curvature_manual	4	7227756	NA	0.0889	T/C	0.2193	0.0264	15.86	SVEN	1
9_10140951	pod_curvature_manual	9	33319475	NA	0.0444	G/T	-0.2146	0.0376	8.22	SVEN	0.777688883
scaffold_73_714836	pod_curvature_manual	8	33636562	NA	0.0623	A/G	-0.0941	0.031	2.69	SVEN	0.94241164
1_33591256	pod_length_manual	5	35941149	NA	0.4103	T/C	0.7381	0.056	32.76	SVEN	0.99416038
10_10034978	pod_length_manual	11	12165308	NA	0.2877	G/A	-0.2289	0.0726	2.65	SVEN	0.905855754
5_210437	pod_length_manual	6	279187	NA	0.1792	T/G	0.5372	0.0821	10.64	SVEN	0.916089287
5_25707455	pod_length_manual	4	26422272	NA	0.0917	T/G	0.7868	0.1061	13.23	SVEN	0.512463844
5_669301	pod_length_manual	6	738170	NA	0.3428	T/C	-0.4192	0.0686	10.07	SVEN	0.650161429
6_9399919	pod_length_manual	3	35693307	NA	0.3968	A/G	0.7172	0.154	5.59	SVEN	0.581270304
scaffold_184_312705	pod_length_manual	6	33963438	NA	0.0528	G/A	0.7544	0.1361	7.74	SVEN	0.774681106
scaffold_386_126047	pod_length_manual	7	40129332	NA	0	C/T	0	0	0	SVEN	0.908580536
scaffold_387_2663	pod_length_manual	9	28739080	NA	0.058	G/A	-0.2408	0.141	0.83	SVEN	0.595906467
1_33591256	pod_length_image	5	35941149	NA	0.4103	T/C	0.7555	0.0524	36.83	SVEN	0.873218456
3_12011523	pod_length_image	6	7320433	NA	0.0171	G/A	-1.3266	0.1138	27.07	SVEN	0.999876839
3_12682235	pod_length_image	6	6676948	NA	0.3953	C/T	-0.5787	0.0783	13.26	SVEN	0.943094686
5_210437	pod_length_image	6	279187	NA	0.1792	T/G	0.5382	0.0788	11.48	SVEN	0.912035907
5_25599805	pod_length_image	4	26530383	NA	0.0884	G/C	0.7788	0.1027	13.62	SVEN	0.569016276
5_35265704	pod_length_image	4	7227756	NA	0.0889	T/C	0.7352	0.1029	12.26	SVEN	0.853486611
6_9399919	pod_length_image	3	35693307	NA	0.3968	A/G	0.7173	0.1482	6.02	SVEN	0.94499525
7_22673700	pod_length_image	8	53436391	NA	0.2043	T/A	-0.4789	0.0785	10.02	SVEN	0.960799991
scaffold_184_312900	pod_length_image	6	33963633	NA	0.056	G/T	0.653	0.1282	6.64	SVEN	0.725141508
scaffold_387_2663	pod_length_image	9	28739080	NA	0.058	G/A	-0.2207	0.1357	0.75	SVEN	0.500987271
1_10629471	pod_width_mm	5	39215635	NA	0.3462	T/C	0.0859	0.0205	4.6	SVEN	0.999973645
1_12681772	pod_width_mm	5	6142564	NA	0.2312	A/G	0.1399	0.0217	10.21	SVEN	0.564434548
1_7036436	pod_width_mm	5	42805813	NA	0.3144	G/A	0.128	0.0205	9.67	SVEN	1
5_21173402	pod_width_mm	6	42482684	NA	0.0497	C/A	0.3692	0.0384	20.14	SVEN	0.690792527
5_35265704	pod_width_mm	4	7227756	NA	0.0889	T/C	0.3275	0.0287	26.27	SVEN	0.705725808
6_23824231	pod_width_mm	3	17002303	NA	0.4227	A/G	-0.1539	0.0252	9.64	SVEN	0.563553104
8_36270211	pod_width_mm	10	43643353	NA	0.3352	T/C	0.2307	0.0168	34.15	SVEN	0.992814947
9_13495720	pod_width_mm	9	30855923	NA	0.5	C/T	0.1381	0.0193	13	SVEN	0.862367354
9_8662740	pod_width_mm	9	34814649	NA	0.1424	A/T	0.235	0.0253	19.47	SVEN	0.646938638
1_11367629	seed_per_pod_manual	5	4945163	NA	0.1691	C/T	-0.3966	0.0529	13.75	SVEN	0.863662768
1_5295485	seed_per_pod_manual	5	44525656	NA	0.1306	T/A	-0.1622	0.0606	1.92	SVEN	0.985845194
5_210437	seed_per_pod_manual	6	279187	NA	0.1792	T/G	0.3646	0.0512	12.36	SVEN	0.999790255
7_20491843	seed_per_pod_manual	8	50782937	NA	0.324	G/C	-0.205	0.0444	6	SVEN	0.728437383
7_49541747	seed_per_pod_manual	8	1427958	NA	0.0632	C/T	0.5431	0.0794	11.37	SVEN	0.997286397
9_4698479	seed_per_pod_manual	9	5726443	NA	0.2371	A/G	0.2675	0.0474	8.03	SVEN	0.993774292
1_11367629	seed_per_pod_image	5	4945163	NA	0.1691	C/T	-0.5023	0.0675	13.57	SVEN	0.747940562
1_5295485	seed_per_pod_image	5	44525656	NA	0.1306	T/A	-0.2102	0.0771	1.99	SVEN	0.965073102
5_210437	seed_per_pod_image	6	279187	NA	0.1792	T/G	0.5254	0.0638	15.86	SVEN	0.561769706
7_20491843	seed_per_pod_image	8	50782937	NA	0.324	G/C	-0.2381	0.0567	5.02	SVEN	1
7_49541747	seed_per_pod_image	8	1427958	NA	0.0632	C/T	0.7086	0.1007	11.94	SVEN	0.669410022
8_35987258	seed_per_pod_image	10	43372223	NA	0.2017	A/G	0.4283	0.0624	11.43	SVEN	0.966959952
scaffold_184_360266	seed_per_pod_image	6	34010920	NA	0.0473	G/A	0.5048	0.1214	4.79	SVEN	0.994001826
