# Supplementary material for: Image-based high-throughput phenotyping enables genetic analyses of pod morphological traits in mungbean (Vigna radiata (L.) R. Wilczek)
Source: G3 (Bethesda). 2026 Apr 28;16(6):jkag106. doi: 10.1093/g3journal/jkag106 (PMC13233092; doi:10.1093/g3journal/jkag106)
Supplement: jkag106_Supplementary_Data [file jkag106_supplementary_data.zip › Supplemental_Table_6_G3-2026-406606.csv]

Taxa	GEBV_pod_curvature_image	GEBV_pod_curvature_manual	GEBV_pod_length_image	GEBV_pod_length_manual	GEBV_pod_width_mm	GEBV_seed_per_pod_manual	GEBV_seed_per_pod_image
AVMU0001	0.088725715	1.815197043	7.776817154	7.790149422	3.72831651	12.31111908	12.12980187
AVMU0201	0.112506389	2.079079217	8.625780414	8.582612627	3.967677798	11.66615413	11.45082907
AVMU8501	0.12505872	2.224982121	8.936335857	8.691448271	4.262905345	12.3539228	12.25289131
AVMU09701	0.12125098	2.183719171	8.876149078	8.929599518	4.293738172	11.84367674	11.76303523
Berken	0.125767782	2.215557457	9.353280832	9.512518243	4.446919751	12.68782907	12.67787796
CommChk1	0.103429191	2.067735276	8.657330858	8.797079025	3.82606156	13.07646373	13.05966327
CommChk2	0.116487017	2.15015698	11.10652847	11.15003455	4.281571883	13.43740801	13.40046986
Lincon	0.103965453	2.088211873	9.590635396	9.57908609	4.322440408	13.9111269	14.09345208
OK2000	0.133386615	2.376969776	9.433797607	9.596071001	4.331940396	12.46927237	12.55973973
PI163110	0.0797383	1.87362798	7.382306385	7.389804308	3.77291755	12.38867641	12.19151009
PI164726	0.083047572	1.978138232	8.677795663	8.876607651	3.861593384	13.68332001	13.69586917
PI164770	0.082584391	1.968604184	7.787728543	7.93580351	3.671492234	12.76820298	12.52468792
PI167295	0.085079725	1.992230874	7.961962508	7.994961854	3.635169196	12.73305445	12.61367746
PI179703	0.088316012	2.001150022	7.782331708	7.92410528	3.968046468	12.72663687	12.68668108
PI183458	0.097456299	1.988792447	9.248969447	9.331994246	4.087749899	13.02698927	13.01159988
PI183936	0.074063229	1.81349092	7.754051177	7.666795273	3.69263896	12.9874218	12.96747681
PI199355	0.094092155	2.064459949	8.249228662	8.274245988	3.776294046	12.745379	12.75525436
PI201869	0.130126631	2.361110708	11.38840443	11.77545213	4.317441672	13.11051301	12.82884238
PI201874	0.117990762	2.209720401	9.423618523	9.389373581	3.847113645	13.5176053	13.65561359
PI213012	0.092744637	2.084657454	8.293532741	8.33602249	3.893534782	12.42768503	12.23426893
PI254557	0.084462432	1.933041682	7.237027334	7.338935007	3.591727457	11.76331297	11.23269932
PI264686	0.127234896	2.227360757	8.95340214	8.871258372	4.376821193	12.38174827	12.26792651
PI271401	0.095222744	2.026995819	9.322077481	9.324716644	4.545298423	12.43650778	12.2907309
PI271403	0.081677056	1.870181278	7.918995237	8.068463637	3.698146632	12.67105025	12.50885975
PI305413	0.087390826	2.002468939	7.899614889	8.235929375	3.881645943	12.24393193	11.98696742
PI346313	0.064260661	1.699693372	6.987813638	7.155460378	3.421991837	12.75286712	12.30047008
PI346315	0.134686543	2.400052324	10.44995999	10.480374	4.021939541	13.75974648	14.23586245
PI362307	0.078326419	1.966429146	8.188686289	8.134458598	3.834011348	12.86265209	12.72754597
PI362309	0.065934009	1.70171353	7.531221878	7.213151313	3.860549636	11.97318121	11.67919081
PI362310	0.078840754	1.795181239	8.309318031	8.248826636	3.923682579	12.75819849	12.58713044
PI362311	0.074263166	1.849961149	7.711082864	7.577968398	3.914576056	12.58753622	12.43680885
PI362316	0.077764699	1.870735407	7.608930625	7.737052534	3.792992991	12.65175491	12.56730278
PI362322	0.078611053	1.803810793	8.485511832	8.476855283	3.865881491	12.84743586	12.79036783
PI362324	0.064529258	1.714065085	8.005837833	7.836510299	3.84600504	12.74120755	12.71377516
PI362326	0.075274658	1.855208037	8.213310454	8.351625183	3.961177573	12.83829596	12.79613507
PI362327	0.091230901	1.91776184	8.572159446	8.775727974	3.975153409	12.77891046	12.70542663
PI363147	0.071820894	1.905671282	7.459561067	7.589803136	3.508894283	12.44699664	12.32494725
PI363149	0.069072981	1.7481003	7.935749486	7.93115076	3.650219477	13.07834271	12.81783411
PI363152	0.075331107	1.78369977	7.281945751	7.378371437	3.601235936	12.47529399	12.18671687
PI363153	0.095057863	2.114542804	8.928064517	9.158541895	3.756642085	11.7649533	11.38018794
PI363190	0.088347479	2.049663153	8.365478793	8.502687103	3.873327355	12.84978845	12.8066898
PI363204	0.115691976	2.147889129	10.60311327	10.41922147	4.025852871	13.71281501	14.25777103
PI363222	0.082240856	1.911171197	6.972176316	7.041705623	3.558804933	12.55219196	12.50804577
PI363231	0.080662804	1.986660509	7.287582367	7.63590058	3.610476121	12.53470729	12.36157633
PI363271	0.081819034	1.909668667	7.414206869	7.331399234	3.562467837	12.34207575	12.18228016
PI363272	0.085023161	1.99558935	7.588524121	7.716110174	3.56075385	12.13644032	11.92554125
PI363301	0.094242422	2.088223413	7.738433532	8.085478307	3.54448501	12.78892982	12.59545345
PI363302	0.102510004	1.994884108	8.009692725	7.952165858	3.706019771	12.05843218	11.95480026
PI363315	0.076020072	1.859697395	7.19204747	7.852323952	3.670625622	12.61823154	12.35709175
PI363324	0.089610836	1.984076242	8.746656928	8.830790844	4.376162345	12.45176979	12.29552928
PI363326	0.067063715	1.803905939	6.958171522	7.175992663	3.296849592	12.05924683	11.78120198
PI363330	0.077250909	1.903019764	7.916709573	8.049172455	3.636393284	12.73630923	12.69879606
PI363332	0.075255773	1.920830304	7.154163744	7.329954643	3.45825679	12.31495587	12.01196667
PI363333	0.091671021	2.053992967	7.473222293	7.638687147	3.787044306	12.40137095	12.26013097
PI363334	0.102391734	1.968700021	8.078854285	8.106545395	3.888717007	12.50899449	12.53845199
PI363341	0.087372136	1.990046825	7.500312909	8.214452157	3.599098449	12.47070426	12.39853982
PI363346	0.071765844	1.664930253	7.010206008	7.751053768	3.478394063	11.39866307	11.05117828
PI363354	0.059108289	1.495436586	7.330728332	7.254160833	3.3528942	11.56889654	11.23990165
PI363358	0.085060595	2.005963456	9.115133495	9.008137668	4.085142165	12.28310152	12.21398847
PI363359	0.085176014	1.984553005	8.245342692	8.473862301	4.250028537	12.07788806	11.88989839
PI363360	0.095408314	2.038593491	9.268072212	9.290987874	4.541393429	12.3686358	12.20920679
PI363362	0.117963614	2.19829019	10.98491314	10.75611053	4.412733382	12.64802571	12.22903994
PI363374	0.073955974	1.960881506	7.542868717	7.663678213	3.472501056	12.86375312	12.52320928
PI363377	0.080520416	1.827168722	7.329261458	7.346247166	3.672565239	12.41613229	12.30389684
PI363380	0.076868687	1.875280012	7.944437295	8.025562268	3.690025327	12.38754721	12.31837193
PI363381	0.105732098	2.078241036	9.986948913	10.06736895	4.57135302	12.58839206	12.46053124
PI363391	0.067066812	1.628624903	7.050292515	7.589357508	3.234161357	12.21669042	12.03475899
PI363407	0.078223081	2.001168775	7.662691441	7.940973297	3.653716587	12.41023191	12.31829934
PI363416	0.090438429	2.024710391	8.610420584	9.010768397	4.216685581	12.81799328	12.77296062
PI363419	0.123828301	2.231156581	9.283680158	9.513894574	3.807697612	12.84161209	12.80960952
PI363459	0.089359074	1.960747663	7.83215868	7.85014738	3.722997122	12.48473682	12.52272753
PI363474	0.070123753	1.719319411	8.183665826	8.336833819	3.836090462	12.35987681	12.16351442
PI363475	0.05992673	1.719048823	7.088956493	7.115612284	3.325339043	12.4510859	12.153676
PI363484	0.061479589	1.621514054	7.129338409	7.011880248	3.69770742	12.36722506	12.06317481
PI363485	0.083704433	2.051254757	7.872398089	8.240218073	3.791495442	12.48199828	12.46627521
PI363493	0.073647425	1.767626034	7.806091648	7.835779048	3.787801316	12.88666106	12.82883024
PI363494	0.088793276	2.021586701	7.017739271	7.087466524	3.477302261	12.25126043	12.0984183
PI363506	0.086322406	1.926481935	7.196765853	7.217708923	3.765370567	12.31238767	12.02597885
PI363514	0.094688206	2.022211924	8.377929693	8.696591372	4.030409425	11.67589244	11.32587474
PI363516	0.078692403	1.929645279	7.424829644	7.411154572	3.71526587	12.47871437	12.40195397
PI363517	0.079217124	1.94942505	8.412349053	8.571293932	4.05933251	12.50313754	12.3680462
PI363523	0.083879784	1.976811822	8.884664601	8.776119114	4.232521377	12.34960781	12.24020989
PI363565	0.070578264	1.883176259	6.690994675	6.696301887	3.321979822	11.38651223	10.93950084
PI363566	0.067119188	1.877814361	6.757309099	6.705753657	3.33696791	11.46681447	11.10270183
PI363585	0.058383909	1.440706783	6.459002315	6.375539213	3.478331271	12.04433707	11.70992951
PI363591	0.077154166	1.89777869	7.516925496	8.106486273	3.512597585	11.49632701	11.12279522
PI363592	0.09924341	1.983316193	7.591696352	7.774098213	3.649606255	12.77419183	12.64887072
PI363595	0.128076579	2.298136511	8.805013845	8.953599144	3.690930328	12.82145456	13.1557467
PI363596	0.112559887	2.18804702	8.271485648	8.524276473	3.591219175	13.24363194	13.56633828
PI363597	0.07326228	1.870030301	6.815295637	6.86575709	3.351721027	11.64704684	11.14169687
PI363600	0.08723526	1.930092091	7.667258493	7.72642682	3.79428598	12.04154193	12.08833965
PI363604	0.11530479	2.254473934	9.540506192	9.435055381	3.852345758	13.01413848	12.9842282
PI363605	0.072960095	1.95209903	7.55029016	7.373384845	3.600651763	12.6163764	12.43884663
PI363613	0.114945459	2.09335766	9.017656463	9.699796794	3.794856738	12.52327698	12.35434444
PI363615	0.112268221	2.062496144	9.091782858	9.312816173	3.778177032	13.40302871	13.48185232
PI363635	0.098632519	2.033817015	8.101417561	8.078557829	3.783454615	12.12683008	11.94550336
PI363645	0.074249712	1.912170185	8.333819089	9.288798024	3.88675321	12.6819304	12.56985083
PI363647	0.086457903	1.853221764	7.591163362	7.611545738	3.88760007	12.74865612	12.55331184
PI363657	0.075555558	1.896887717	6.696821658	6.672011241	3.431732418	11.38595981	10.99277084
PI363668	0.079656982	1.955685506	7.778564937	8.132357857	3.603904818	12.36484141	12.26190032
PI363678	0.085818461	1.991505784	7.551455324	7.746091821	3.637317318	12.36078372	12.19898246
PI363696	0.09048712	2.026060369	7.642709464	7.823310826	3.68808154	12.17268411	11.83642589
PI363699	0.092831499	1.957266231	7.876718748	8.164981184	4.050163123	12.20150787	11.93284642
PI363763	0.07584135	1.88797799	8.581714749	8.491502831	4.222790087	12.08081271	11.85735279
PI363766	0.073453957	1.777767559	8.000381536	8.285975997	3.841499668	11.59683055	11.27367659
PI363778	0.084153281	1.864250023	8.598899546	8.266698021	3.730455866	12.89481186	12.90457628
PI363779	0.09320254	1.939583608	8.396826433	8.286026545	3.94777378	12.51211007	12.45199001
PI363781	0.058074861	1.654698046	6.582881873	6.623854526	3.372934733	11.46059892	10.80295886
PI363782	0.063954558	1.731921835	6.824511939	6.988240708	3.426170912	11.27930264	10.96496447
PI363820	0.07254204	1.962855988	6.980917017	7.405696623	3.020201598	12.91504433	12.97755803
PI363823	0.080108667	2.000998054	7.688909193	8.370346327	3.422302407	12.60495078	12.47866971
PI363824	0.069332321	1.958910597	6.729787352	7.055309319	2.944879545	12.80440279	12.73354938
PI363825	0.078917971	2.012864302	7.226197835	7.453974607	3.379129972	13.06265157	13.01742517
PI363828	0.080779872	1.94807621	6.996412683	6.979205109	3.518580952	11.48538204	11.11915157
PI363836	0.077359563	1.911615474	7.905302524	7.978003897	3.799206607	12.48377838	12.35427518
PI363840	0.077087009	1.790375145	7.464608184	7.577626837	3.546836732	12.02134228	11.81610629
PI363869	0.094375447	1.950933145	8.069932503	9.204175812	3.797153546	12.79999037	12.6154893
PI363909	0.140673976	2.353855935	9.766124214	9.899015799	3.867227917	13.62471308	13.93453636
PI363974	0.089973419	2.067777967	9.085602297	9.338975319	3.781293904	11.81803805	11.35831231
PI363988	0.08611081	1.971891257	8.019538828	8.109038337	3.732515924	12.72211298	12.74249312
PI363989	0.085299272	1.967903863	7.351947063	7.637736138	3.622274695	12.7216303	12.58273404
PI364015	0.076423575	1.881560377	7.374479246	7.610622606	3.659616709	12.27386855	12.09760467
PI364016	0.061700637	1.566437899	7.24032806	7.10202689	3.513664718	11.7104799	11.47880874
PI364028	0.085270731	1.916885868	7.830447518	8.047054495	3.707340308	13.22230059	13.27912435
PI364047	0.079809188	1.825324989	7.889827858	7.591903408	3.854991632	12.41006973	12.2496178
PI364049	0.076959697	1.819556263	7.934330491	8.069252013	3.796990523	12.13172471	11.96769509
PI364070	0.073364181	1.932654231	7.607329914	7.747491911	3.643052914	12.90186811	12.73348429
PI364119	0.111081781	2.040519055	7.336842344	7.386030205	3.671361518	12.05774377	11.80259339
PI364123	0.072339262	1.906909962	7.292451682	7.389391472	3.590099114	12.26581493	11.95858348
PI364167	0.091455746	2.016010298	7.005094552	7.111885213	3.385341372	12.04919834	11.77535156
PI364205	0.125330762	2.392718706	10.42763064	10.73501285	4.136730769	13.87649468	14.47138734
PI364213	0.095451023	2.011511964	9.120544888	9.29845021	4.296775745	13.07937946	12.82700531
PI364214	0.073964895	1.889281747	7.060935062	7.294486311	3.282297743	11.86770886	11.70113905
PI364218	0.068192934	1.850415626	7.232235566	7.209352727	3.559002908	11.74993177	11.54356023
PI364224	0.083755583	1.944102648	7.942060284	8.029917214	3.708791027	12.72230887	12.91423337
PI364225	0.0886531	2.020543835	7.54579129	7.897612905	3.553483877	12.25541614	12.00289359
PI364230	0.077079727	1.671188507	6.894256332	6.958447635	3.346389094	11.49048833	11.07188407
PI364231	0.074279515	1.886863026	7.605031548	7.813524861	3.519678132	11.82015879	11.66770212
PI368266	0.101790069	2.043475077	7.898780696	8.011579853	3.791019878	12.18609137	12.19617409
PI368275	0.072552146	1.896603466	6.960038332	7.151829084	3.076861215	12.76491668	12.74200557
PI368277	0.099610965	1.988420771	8.078184828	8.113581574	3.865404699	12.35400298	12.19282409
PI368279	0.12904844	2.245964992	9.457143022	9.767187137	4.510973232	12.69431155	12.68499297
PI368285	0.096637054	2.077569818	7.47152755	7.489210676	3.208182155	12.06639349	11.37398007
PI368302	0.082703402	1.816478594	7.774323256	7.635129576	3.748530549	12.50572433	12.17525821
PI368305	0.065804625	1.97923514	7.083436048	6.992251911	3.383190831	12.45044966	12.26747624
PI368329	0.097784745	2.016629485	7.972553837	7.93829581	3.786914646	12.39471436	12.18978307
PI368330	0.128530145	2.253181246	10.50561148	10.38380723	4.094328117	13.7390278	14.22202214
PI368332	0.075610333	1.914660737	7.518642536	7.566546144	3.496480586	12.65090458	12.72240338
PI369768	0.167354823	2.517009412	9.804565529	9.952180846	4.45117287	12.50935589	12.72750336
PI369795	0.143552389	2.431818562	9.583529766	9.762462665	4.37789136	12.37586553	12.53270776
PI374130	0.093703224	1.984020421	8.388799298	8.335736168	3.864987108	12.81317988	12.88057799
PI376849	0.101730998	1.992931396	8.348274126	8.295401016	3.870835179	12.51939005	12.5861741
PI376850	0.090094853	1.963242348	8.408694562	8.508885796	3.935592854	12.3786008	12.12180921
PI376856	0.08494461	2.000317005	8.754129876	9.009385329	4.050719285	12.84992037	12.83124795
PI376923	0.12451529	2.202274303	9.778669106	9.56128653	4.649098048	12.24300448	12.07822347
PI376951	0.069454946	1.898394708	6.106300446	6.212905683	3.119590958	11.52268471	11.14655451
PI376952	0.072556512	1.955717558	6.996490118	7.336519139	3.035135525	12.77500255	12.76711362
PI376989	0.060548819	1.646746466	6.778328872	7.072997007	3.214819945	11.7447251	11.28989083
PI377014	0.059259043	1.717942366	6.589890231	6.720018129	3.043859103	12.07185726	11.93226007
PI377022	0.085588009	1.906903301	7.516959001	7.847891488	3.856146297	12.33687939	12.08161052
PI377039	0.06731808	1.869874564	6.986090862	7.260214425	3.41977727	12.18722566	11.63615264
PI377081	0.063580406	1.671451777	7.321931146	7.971192636	3.564330608	12.33459436	12.05380879
PI377138	0.096142087	2.090585528	8.212479482	8.541941952	3.979565351	12.9096314	12.72388876
PI377147	0.09446761	2.045707479	7.756459685	8.014557599	3.939668929	12.52671157	12.42251852
PI377186	0.085209346	2.010476696	7.46889301	8.354807968	3.51304134	12.56189802	12.3510349
PI377193	0.079992891	1.929997655	7.333659201	7.507516309	3.564701936	12.12796448	11.82341133
PI377195	0.082039547	1.92438181	7.628178643	7.688367624	3.730953882	12.15303945	11.98166548
PI377196	0.079727666	1.922432044	8.430823084	8.294278606	3.868502568	12.73971515	12.67962076
PI377197	0.083934778	1.950355578	7.210921885	7.147225818	3.568537677	11.58098814	11.35717489
PI377198	0.088131276	1.912876752	8.065372227	8.052655514	3.705658618	12.07193922	11.52062339
PI377202	0.060604956	1.585931646	7.35938343	7.122479851	3.665925926	12.4854062	12.23215775
PI377203	0.068039309	1.50169765	7.36243292	7.204470798	3.660336151	13.02346723	12.75514901
PI377207	0.09230215	2.069730415	7.780488791	7.760449295	3.528237934	12.0671338	11.73011367
PI377208	0.098337233	1.933633308	7.493154604	7.427479068	3.770625911	12.24518041	12.13485497
PI377217	0.074715149	1.906547079	7.063638273	7.03612188	3.43060299	11.62526658	11.36869449
PI377220	0.08751254	1.998988738	8.181938611	8.551066766	3.885513916	12.16513049	12.14456538
PI377223	0.087541388	1.924863492	7.678893565	7.801384368	3.837260413	12.00053867	11.89139397
PI377228	0.08324506	2.001608437	7.623187029	7.734353367	3.614443877	12.29862281	12.38923308
PI377231	0.107312414	2.13714434	7.618818163	7.732537265	3.440579448	12.19819459	12.03284628
PI377232	0.079396797	1.989756941	8.061356872	7.770377479	3.885240759	11.84602065	11.40833247
PI377233	0.092501947	1.987502294	8.034653186	8.106210888	3.716528525	12.55657033	12.68935553
PI377235	0.090538853	1.986862506	8.469201783	8.411669552	3.858791815	12.68703943	12.56752475
PI377236	0.103518492	1.953305041	7.676199362	7.808749444	3.968279202	11.85711647	11.59463455
PI377238	0.075701172	1.921609571	6.611066516	6.974961179	3.401713395	11.13623025	10.77724938
PI377239	0.079121024	1.929734761	7.296655814	7.338547258	3.705394798	11.56414375	11.23844867
PI377241	0.080492019	1.935789152	7.652090765	7.749746918	3.702814415	12.22251778	12.00917633
PI377242	0.079143122	1.876330955	6.987257879	6.935032365	3.671862929	11.7270547	11.44184828
PI377244	0.081707963	1.938393819	7.44753998	8.090622078	3.690290332	11.96143696	11.76573007
PI377248	0.07996912	1.876964729	7.77309235	7.810622527	3.778200392	12.18913177	12.01673352
PI377249	0.071018458	1.782395972	7.192964918	7.149043011	3.579274916	12.32948787	12.06715197
PI377250	0.071762214	1.795518386	7.870649638	7.872659063	3.766219392	12.73774459	12.50048947
PI377255	0.069508799	1.800121763	7.524926501	7.644745265	3.81238912	12.5517635	12.32218402
PI377256	0.060276734	1.775415614	6.97702153	7.205961966	3.643274028	12.03366535	11.8106284
PI377258	0.068832851	1.807894996	6.757292884	6.759851537	3.487029683	11.26585521	10.82559548
PI377259	0.079963308	1.976166112	7.492821426	7.39032703	3.647796089	11.90382892	11.66389956
PI377261	0.087606089	1.920681016	7.155614443	7.05288089	3.628888988	11.82517725	11.61200028
PI377262	0.073671203	1.803051308	7.595265479	7.631359128	3.814279119	12.04475261	11.84147627
PI377263	0.092891453	1.926138545	7.503738546	7.46600958	3.500828437	12.32300611	12.14739156
PI377265	0.092292729	1.989092063	7.106993935	7.090335067	3.452204024	12.34757865	12.00905214
PI377266	0.080904129	2.00040312	7.210212042	7.177840079	3.55878329	11.79052748	11.57466391
PI377267	0.078461506	1.934356446	6.970423441	7.005388522	3.500568737	11.64505593	11.28889188
PI377268	0.05985237	1.540175412	6.859186409	6.914910587	3.586710478	11.90316096	11.4418331
PI377271	0.06595056	1.776418745	7.59022866	7.566805196	3.502049378	12.2247065	12.01812961
PI377272	0.081455833	1.8965778	7.614199792	7.550557364	3.569520687	12.37011663	12.24437383
PI377274	0.075154529	1.891350968	7.325656776	7.58855378	3.491684276	12.39452235	12.31994999
PI377275	0.064515635	1.743159899	7.406920027	7.536985293	3.555385869	12.01586585	11.70244058
PI377276	0.08827801	2.011039579	7.202959721	8.193200819	3.59511778	11.70335451	11.33547177
PI377281	0.058834417	1.571923885	7.454606338	7.922895644	3.844567883	12.31099897	11.96399019
PI377283	0.072266257	1.792303113	7.86590477	7.808576655	3.731913809	12.45546147	12.2687443
PI377284	0.068115396	1.707272673	7.402141118	7.776696898	3.635944588	11.98333147	11.7561873
PI377286	0.09027728	2.011149822	7.065236439	7.187355619	3.535870571	12.3058047	12.10532641
PI377287	0.073815604	1.896144777	7.164631698	7.239323369	3.549116503	12.26553346	12.01488262
PI377288	0.068064814	1.776271584	7.2809644	7.325673183	3.642797076	11.77651198	11.36112615
PI377296	0.068572845	1.772868462	7.087203298	7.013668493	3.405847217	11.45996417	11.03817107
PI377297	0.085478359	1.930306331	6.92839317	6.812988622	3.467796209	11.45179886	11.19909705
PI377298	0.075769248	1.869748248	6.667619193	6.664301869	3.546948418	12.02732668	11.7017197
PI377299	0.092899374	1.98278226	7.244626853	7.420115714	3.545048114	12.44116911	12.43769174
PI377304	0.07245454	1.806061646	7.415279059	7.569606434	3.835311474	12.23960898	11.90733224
PI377305	0.066970926	1.828935826	6.715725255	6.813892541	3.448635939	12.05916877	11.69633643
PI377306	0.070975873	1.875861295	7.574566592	7.579728278	3.615698325	12.37710172	12.26511248
PI377312	0.082706098	1.929434933	7.075034701	7.439282673	3.414911725	12.23340925	12.24487016
PI377313	0.068176135	1.842155673	7.017116663	7.126019955	3.447356059	12.28222145	11.84465951
PI377316	0.106206531	2.070227301	7.445359347	7.467450902	3.510154774	12.30348693	11.73364867
PI377338	0.0741294	1.844459476	7.441248095	7.584711973	3.623682876	12.64311576	12.19254586
PI377342	0.065974794	1.83662509	6.997698507	7.264610671	3.594400835	11.96984966	11.75798694
PI377349	0.104648977	2.175961555	7.179325266	7.174059861	3.434913612	11.92993289	11.69253962
PI377354	0.08196033	1.882354567	8.256437443	8.510395453	3.715229661	13.38172128	13.27835872
PI377363	0.130249014	2.384269932	9.979479155	9.799657273	3.93890531	12.83925869	13.32024288
PI385297	0.070055918	1.810146424	6.785146097	6.622528346	3.444782873	11.61565258	11.20727827
PI390419	0.135338162	2.331569673	9.216718034	9.104681788	4.520738365	11.98461415	11.82589003
PI413223	0.091541671	1.960733929	7.779166008	7.817359434	3.733519098	12.15617982	12.17423011
PI424964	0.175847855	2.250201925	8.697412918	9.09682565	4.155812525	11.59795016	11.79868454
PI424984	0.158882627	2.51479639	10.19069084	10.22835739	4.412472852	12.1240357	12.29364271
PI425029	0.096301058	2.072517446	8.36272756	8.396870575	3.987195216	12.53306593	12.51151024
PI425038	0.114019047	2.19049587	8.756851977	8.9743238	4.270663566	11.9972286	11.74832016
PI425045	0.143375607	2.156033285	9.319247461	9.516675273	4.27594638	11.74300366	11.73884516
PI425085	0.17844028	2.597047503	11.53028906	11.38481502	4.497666904	13.22422426	13.69586965
PI425130	0.07157434	1.762041957	7.976435474	7.930713103	4.124452026	12.28383489	12.04407332
PI425136	0.072379701	1.87484954	6.760760135	6.720625891	3.424308732	11.38164072	11.03832487
PI425138	0.095388843	2.003294679	7.897889501	8.855197284	3.919188648	12.55199474	12.20696316
PI425160	0.151687538	2.342187133	9.722313325	10.06029606	4.614458455	12.7074146	12.7252518
PI425167	0.145741083	2.30649189	10.48699934	10.42353404	4.68533652	12.57138125	12.56601935
PI425169	0.075256601	1.818393082	7.38904173	7.59618356	3.502638782	12.7964035	12.57605755
PI425192	0.077602598	1.942662788	6.879651802	6.944482446	3.26360603	12.12127717	11.98236733
PI425201	0.104577917	2.13305979	9.037671529	9.240595081	4.265349257	12.34845	12.1975693
PI425219	0.125453573	2.272291692	8.480719119	8.737148864	3.744335397	12.8091865	12.83800524
PI425229	0.09858456	1.983926694	9.135404703	9.227672628	4.331100083	11.47738586	11.31660496
PI425240	0.174064619	2.524599444	10.88938021	10.82090025	4.70795613	12.63409556	12.78991939
PI425254	0.078010434	1.964241221	6.492216074	6.463192031	3.414162718	11.91492864	11.58642518
PI425259	0.070425004	1.790108572	7.525703026	7.701383914	3.676947068	12.49488448	12.26252401
PI425261	0.08348107	1.988781365	8.172408912	8.507189468	3.898806007	12.63965467	12.62108225
PI425264	0.063901352	1.755395421	7.013299622	7.014153384	3.527219878	11.46796084	11.04851711
PI425269	0.158319029	2.464501319	9.953877672	9.678156816	4.330733182	12.67482025	12.89059578
PI425271	0.080914629	2.005581569	7.86714868	7.943858604	3.586244926	12.68652305	12.71138028
PI425274	0.084133597	1.82885085	7.220346355	7.480145378	3.406407654	12.22842699	11.86332938
PI425330	0.071873844	1.789091587	7.411112272	7.381914348	3.616047697	12.50356015	12.11917032
PI425385	0.06997071	1.843154099	6.408643893	6.353702108	3.38361859	11.27126162	10.75714624
PI425387	0.074482756	1.929354456	7.011542714	6.897408216	3.413932545	11.82083595	11.52614184
PI425388	0.073348715	1.89001885	6.652338425	6.696913856	3.427757919	11.33753714	10.95965174
PI425389	0.071760819	1.903623585	6.472623834	6.53904947	3.426073249	11.37906719	10.8244549
PI425399	0.110985574	2.145776681	8.298790686	8.426397335	3.845156134	12.18746992	11.89443761
PI425413	0.086532391	1.889584405	7.46598064	7.537245276	3.64712953	12.41056245	12.08487195
PI425418	0.085229916	2.001586991	8.579531637	8.407590142	3.766635493	13.00318303	12.95596812
PI425421	0.085917289	1.924890933	7.797715309	7.9482917	3.93382222	12.35331297	12.10232228
PI425422	0.127520625	2.276932894	9.410236936	9.481562748	3.953014342	13.72313634	14.16780475
PI425423	0.074911734	1.85883664	7.520245333	7.647611961	3.66191625	12.28196603	12.21446092
PI425424	0.094781623	2.033028985	8.126789631	7.965323828	3.725196582	13.23957374	13.35568751
PI425425	0.13168731	2.244977445	9.25462282	9.165362659	4.31055591	12.06511155	12.11219377
PI425435	0.065142929	1.771809003	7.546406946	7.520669432	3.765159995	12.70115876	12.61740435
PI425446	0.096916828	2.055819821	6.842700914	7.10097299	3.486809109	12.09401595	11.85270621
PI425456	0.097641404	1.964744225	9.029631406	9.533359616	3.895219743	12.77847465	13.02783614
PI425463	0.106558297	2.099755594	10.17860278	10.16963337	4.121585184	13.13381545	13.17940629
PI425464	0.144668631	2.333804885	11.69323732	11.72952671	4.184193421	13.9697007	14.49729538
PI425481	0.078938731	1.909946431	7.620037547	7.884738953	3.775206759	12.08940775	11.78375529
PI425483	0.111571952	2.096657956	10.40803554	10.02733564	4.061310997	14.18652658	14.61917234
PI425484	0.099812747	2.097709469	7.048154143	7.179615169	3.625836445	11.80631122	11.26117004
PI425485	0.080093413	1.913357082	7.091175604	7.20985681	3.498128011	12.13132654	11.78524522
PI425487	0.068958253	1.810546033	6.603601114	6.621327665	3.497479038	11.72079624	11.39229642
PI425503	0.064557969	1.777034422	6.627002913	6.573473934	3.59464416	11.4781202	10.91611518
PI425504	0.078373028	1.915232818	8.060397276	8.10560422	3.828741295	12.44433416	12.43141048
PI425506	0.064915785	1.719628314	7.430238745	7.476918798	3.476525655	12.25530612	11.87543094
PI425507	0.065367589	1.746094682	7.521445623	7.603599056	3.519732047	12.23994029	12.00693731
PI425508	0.069513067	1.819070935	6.864805191	7.149333466	3.500962544	12.22747312	11.98048728
PI425509	0.065035962	1.757992729	7.409582993	7.529350277	3.504044993	12.20489799	11.98969698
PI425510	0.06997782	1.855690556	7.458922016	7.350280331	3.470178952	12.1040158	11.88302104
PI425511	0.058475002	1.616056424	7.769321203	7.677517387	3.671614789	12.59974084	12.3789463
PI425512	0.094206838	2.029191881	8.376863773	8.408747661	3.93675428	12.58412703	12.34732486
PI425513	0.138149266	2.281920666	9.782385085	9.899653299	4.202255417	12.74468903	12.83964272
PI425515	0.12205196	2.196358513	8.637628029	8.321265468	4.179581345	11.41227898	11.23602533
PI425517	0.119407215	2.227636648	9.897683096	9.571558223	3.946917064	13.49968492	13.43935794
PI425518	0.14657388	2.435811358	10.07271279	10.05291012	4.160435046	13.5839	13.98173785
PI425520	0.083998524	1.955013387	8.801302611	8.763301852	3.850577123	12.67776938	12.4860919
PI425522	0.100989116	2.042980581	8.662020341	8.768362516	3.958942235	13.21657747	13.39057074
PI425523	0.107657739	2.096466479	9.453231881	9.220812	4.300515929	13.19677043	13.20493419
PI425527	0.089943728	1.933001858	9.857506588	9.891511298	4.269561857	13.55999289	13.60615663
PI425528	0.072755482	1.800569827	8.063821207	8.222543765	3.824212501	12.71417844	12.69033506
PI425529	0.071039203	1.909773195	7.432191488	7.65385435	3.609097835	13.00127183	12.76634283
PI425533	0.099990737	2.086258633	8.706117761	8.829138897	4.160734254	12.80698344	12.62489413
PI425534	0.06667347	1.739203739	6.56340181	6.69809982	3.621986889	11.33062402	10.69425835
PI425535	0.071198808	1.558851307	7.41991956	7.492307402	3.521938266	12.49047698	11.96990041
PI425536	0.07748674	1.875450563	8.225736181	8.56986962	3.894987224	12.6098273	12.54521825
PI425537	0.071075973	1.739938124	7.312828348	7.430794481	3.750115969	11.92403563	11.71011608
PI425544	0.120190644	2.144476297	9.722880779	9.829738637	4.369705053	12.87786285	13.1136665
PI425546	0.075102467	1.868755627	7.377218187	7.460103765	3.694401598	12.53117124	12.31589045
PI425548	0.081368538	1.918518782	8.081914515	8.076609858	3.880605535	12.86707754	12.67485164
PI425551	0.134595273	2.306043872	9.030951379	9.391541778	4.410450147	12.04357625	11.83762195
PI425552	0.089926718	1.88490843	8.43519816	8.345152724	3.920890365	12.89971443	12.9173668
PI425554	0.094090537	2.044073335	8.506889608	8.753103272	4.001369008	13.31416547	13.42174675
PI425557	0.080535932	1.901160782	8.308311637	8.25707566	3.948028991	13.15795016	13.15044315
PI425569	0.093554147	2.070630475	9.213162488	9.317559545	4.097569605	13.51335651	13.66924501
PI425570	0.09833899	1.96485416	8.119556027	8.341643535	3.955109197	12.92475313	12.99638625
PI425573	0.090597452	1.966406042	7.915509703	7.888986457	3.898843632	12.63379203	12.37425621
PI425575	0.084227294	1.884740445	8.848568728	8.887343616	3.934517602	13.09092885	13.06873855
PI425577	0.090892255	2.005666657	8.554189629	8.630277895	3.884794466	13.01932591	13.01475216
PI425580	0.076223556	1.897478076	7.431726726	7.602992224	3.692119867	12.52929956	12.45867014
PI425581	0.076299248	1.8352852	8.146485863	8.082877823	3.870289512	13.10329919	12.9564595
PI425582	0.07849686	1.873824678	8.110451913	8.114258064	3.845996372	12.77701734	12.61715716
PI425583	0.11527178	2.125424808	10.67952292	10.28579584	4.022445253	14.06675528	14.62212389
PI425585	0.106637455	2.144471884	8.761796092	8.930812896	3.925382325	12.84316691	12.78226899
PI425586	0.076879151	1.764483447	7.933703631	7.962911269	3.817955515	12.6032049	12.53475694
PI425587	0.089020727	1.991228713	9.439776971	9.290892199	4.107019584	13.37841908	13.43928611
PI425591	0.101226965	2.147842484	8.089989273	8.29585527	4.090367418	12.29253125	12.22067636
PI425592	0.129323031	2.275528105	9.170744617	9.32863189	4.327386934	12.64476074	12.6395863
PI425593	0.157548444	2.513305361	11.56533894	11.78082312	4.248901241	14.12165081	14.9165889
PI425594	0.113135573	2.068656157	10.06041332	10.2173557	4.436330848	13.42963467	13.43500354
PI425599	0.122742578	2.197912331	8.939307794	8.888738979	4.284627497	12.25717679	12.13149966
PI425610	0.093484067	2.04835162	8.634413611	8.891798801	4.031321402	12.60769512	12.42610423
PI425634	0.103008656	2.098400868	9.348204791	9.478563544	4.172032462	12.84133619	12.75012561
PI425646	0.112837659	2.21932527	10.8873837	10.8865244	4.344467458	13.37232219	13.29333327
PI425725	0.117906062	2.222013922	11.1235218	11.19645839	4.33670055	13.46123989	13.39973319
PI425765	0.100673893	2.111281483	8.048125262	8.178152295	3.652764954	12.40298602	12.30730324
PI425766	0.100752826	2.091279707	8.06808756	8.104049889	3.798013154	12.56625026	12.51442091
PI425770	0.066888817	1.729389818	6.592668198	6.58209157	3.479766092	11.27356575	10.93162454
PI425771	0.085215824	1.875949747	8.520306054	8.67459303	3.589703092	12.67108519	12.54868056
PI425811	0.085629756	1.924532812	8.165658968	8.199166975	3.852966253	12.64017306	12.37264685
PI425812	0.130703687	2.248551436	10.93585787	10.88391051	4.053591763	13.96233774	14.66533226
PI425814	0.144645843	2.44139434	11.2087601	10.78207819	4.229158415	13.75679816	14.47280913
PI425815	0.117605504	2.169927426	8.355152256	8.414769907	4.153289537	12.3184979	12.28867089
PI425816	0.153013642	2.465493483	9.89480018	9.70363693	4.565839626	12.19252185	12.1512785
PI425818	0.112035259	2.188013222	9.644421159	9.358332848	4.253882666	12.9705002	12.99963178
PI425822	0.088415312	2.015395553	6.934006223	7.651020231	3.553722621	11.90361798	11.56920388
PI425823	0.079997755	1.918633543	6.665359061	6.802725135	3.439699463	12.02135153	11.63307097
PI425824	0.087605213	1.990079506	7.065490157	7.403293904	3.580104324	12.27909837	11.94613389
PI425832	0.096871161	2.123749092	6.870424849	7.062656351	3.443742579	11.99439858	11.77961178
PI425840	0.075833106	1.913396719	7.28476418	7.364418408	3.582830299	12.34971856	12.21252934
PI425841	0.079630637	1.893314791	7.386399218	7.567132137	3.536325436	12.31403939	12.1514077
PI425842	0.076913528	1.915899415	7.445536291	7.493822327	3.576678515	12.57895074	12.46785471
PI425852	0.102778231	1.993879523	8.187504177	8.201624506	3.821621848	12.40267946	12.22222453
PI425859	0.083954704	1.9442207	8.799576178	8.864439315	4.449964523	12.45142396	12.27123104
PI425862	0.126481908	2.169270543	10.7041117	10.83763686	4.056658369	13.81448741	14.50604116
PI425891	0.090897513	1.981217785	8.835440682	8.769480548	4.025483747	13.70593506	13.83711074
PI425965	0.068838004	1.77450659	7.011246349	7.183242427	3.561689967	11.54111553	11.20899654
PI426026	0.108365029	2.035154094	8.301650596	8.652081497	4.072275597	11.39841559	11.17232234
PI426029	0.112524287	2.084673317	8.770481031	8.5832592	3.985235567	12.27813123	12.15877251
PI426038	0.135763881	2.340239192	9.031231976	9.031681535	4.458489723	12.45962968	12.46946257
PI426039	0.147966148	2.333973272	9.573108552	10.06717976	4.61840827	12.66493	12.61931635
PI426042	0.119076947	2.124894923	9.314341767	9.613338588	4.47616578	12.70595393	12.48973505
PI426055	0.081537783	1.89215845	8.094084741	8.298179556	3.664198344	12.8693478	12.69268172
PI426058	0.066330971	1.772973022	7.518399357	7.426092901	3.444995548	12.60806976	12.49539064
PI426098	0.082401239	1.862529742	8.307320464	8.658528066	3.742463705	12.94702032	12.88808381
PI426109	0.096517587	1.943159154	7.002034471	7.221169992	3.494175611	12.13211492	11.96218278
PI426118	0.076549365	1.871586434	7.697156638	7.709955766	3.596581065	12.79821474	12.72912478
PI426127	0.055498205	1.540731049	7.310263654	7.552168882	3.868125188	12.24716414	11.84644686
PI426139	0.092099381	2.04250456	7.279054463	7.246382832	3.53361971	12.4358651	12.3880423
PI426149	0.072278634	1.841119617	6.992727394	7.156849465	3.440232567	12.32270662	12.08715764
PI427024	0.069248761	2.112249909	6.785794826	7.003581278	3.253980896	11.7822533	11.58816231
PI427060	0.117386704	2.265330989	11.10877062	11.01443712	4.380055697	13.44926797	13.40990612
PI674166	0.118592661	2.279553409	11.2647751	11.23368765	4.426813128	13.51569817	13.39961855
