# Supplementary material for: Image-based high-throughput phenotyping enables genetic analyses of pod morphological traits in mungbean (Vigna radiata (L.) R. Wilczek)
Source: G3 (Bethesda). 2026 Apr 28;16(6):jkag106. doi: 10.1093/g3journal/jkag106 (PMC13233092; doi:10.1093/g3journal/jkag106)
Supplement: jkag106_Supplementary_Data [file jkag106_supplementary_data.zip › Supplemental_Table_7_G3-2026-406606.csv]

Trait	Fold	Correlation	Coincidence_Index	Selected_N	Common_N
pod_curvature_image	1	0.633127397	71.42857143	7	5
pod_curvature_image	2	0.751039114	57.14285714	7	4
pod_curvature_image	3	0.630470487	71.42857143	7	5
pod_curvature_image	4	0.634671484	57.14285714	7	4
pod_curvature_image	5	0.477437963	42.85714286	7	3
pod_curvature_image	6	0.646214224	71.42857143	7	5
pod_curvature_image	7	0.60556388	71.42857143	7	5
pod_curvature_image	8	0.7596504	71.42857143	7	5
pod_curvature_image	9	0.714992983	71.42857143	7	5
pod_curvature_image	10	0.749426057	42.85714286	7	3
pod_curvature_manual	1	0.491932332	42.85714286	7	3
pod_curvature_manual	2	0.602548731	28.57142857	7	2
pod_curvature_manual	3	0.599091097	57.14285714	7	4
pod_curvature_manual	4	0.546722119	85.71428571	7	6
pod_curvature_manual	5	0.246972506	14.28571429	7	1
pod_curvature_manual	6	0.52395209	42.85714286	7	3
pod_curvature_manual	7	0.613498706	42.85714286	7	3
pod_curvature_manual	8	0.720157343	57.14285714	7	4
pod_curvature_manual	9	0.502176339	71.42857143	7	5
pod_curvature_manual	10	0.560957164	57.14285714	7	4
pod_length_image	1	0.686275751	71.42857143	7	5
pod_length_image	2	0.877216276	85.71428571	7	6
pod_length_image	3	0.824347175	71.42857143	7	5
pod_length_image	4	0.808811286	85.71428571	7	6
pod_length_image	5	0.763713274	42.85714286	7	3
pod_length_image	6	0.81416061	85.71428571	7	6
pod_length_image	7	0.910198124	85.71428571	7	6
pod_length_image	8	0.862233198	57.14285714	7	4
pod_length_image	9	0.826148165	71.42857143	7	5
pod_length_image	10	0.889414634	71.42857143	7	5
pod_length_manual	1	0.496498596	71.42857143	7	5
pod_length_manual	2	0.875874226	71.42857143	7	5
pod_length_manual	3	0.757311741	71.42857143	7	5
pod_length_manual	4	0.718753529	71.42857143	7	5
pod_length_manual	5	0.685840875	85.71428571	7	6
pod_length_manual	6	0.761045913	71.42857143	7	5
pod_length_manual	7	0.823867105	85.71428571	7	6
pod_length_manual	8	0.807191902	57.14285714	7	4
pod_length_manual	9	0.776302647	71.42857143	7	5
pod_length_manual	10	0.913103159	85.71428571	7	6
pod_width_mm	1	0.795768024	71.42857143	7	5
pod_width_mm	2	0.850628575	71.42857143	7	5
pod_width_mm	3	0.921930884	85.71428571	7	6
pod_width_mm	4	0.8656701	85.71428571	7	6
pod_width_mm	5	0.871426871	85.71428571	7	6
pod_width_mm	6	0.703345875	71.42857143	7	5
pod_width_mm	7	0.892697221	100	7	7
pod_width_mm	8	0.873291749	71.42857143	7	5
pod_width_mm	9	0.826092175	71.42857143	7	5
pod_width_mm	10	0.874927133	57.14285714	7	4
seed_per_pod_manual	1	0.244312874	42.85714286	7	3
seed_per_pod_manual	2	0.684698816	71.42857143	7	5
seed_per_pod_manual	3	0.59156288	57.14285714	7	4
seed_per_pod_manual	4	0.70715543	57.14285714	7	4
seed_per_pod_manual	5	0.685490077	42.85714286	7	3
seed_per_pod_manual	6	0.670255672	71.42857143	7	5
seed_per_pod_manual	7	0.616894313	57.14285714	7	4
seed_per_pod_manual	8	0.613930291	57.14285714	7	4
seed_per_pod_manual	9	0.579890095	42.85714286	7	3
seed_per_pod_manual	10	0.729645163	71.42857143	7	5
seed_per_pod_image	1	0.248941014	28.57142857	7	2
seed_per_pod_image	2	0.712806169	71.42857143	7	5
seed_per_pod_image	3	0.509364693	42.85714286	7	3
seed_per_pod_image	4	0.782628306	71.42857143	7	5
seed_per_pod_image	5	0.648386177	42.85714286	7	3
seed_per_pod_image	6	0.741769742	71.42857143	7	5
seed_per_pod_image	7	0.599563501	57.14285714	7	4
seed_per_pod_image	8	0.640500026	42.85714286	7	3
seed_per_pod_image	9	0.584667105	42.85714286	7	3
seed_per_pod_image	10	0.716523203	71.42857143	7	5
